# Supplementary material for: Bis[N-(pyridin-2-ylcarbon­yl)pyridine-2-carboximidato-κ3 N,N′,N′′]iron(III) tris­(cyanido-κC)[N-(pyridin-2-ylcarbon­yl)pyridine-2-carboximidato-κ3 N,N′,N′′]ferrate(III) monohydrate
Source: Acta Crystallogr Sect E Struct Rep Online. 2011 Nov 9;67(Pt 12):m1734. doi: 10.1107/S1600536811046800 (PMC3238645; doi:10.1107/S1600536811046800)
Supplement: Supplementary file 1 [file e-67-m1734-sup1.cif]

##############################################################################
#                                                                            #
# This CIF contains the data in a paper accepted for publication in          #
# Acta Crystallographica Section E. It conforms to the requirements of       #
# Notes for Authors for Acta Crystallographica Section E, and has been       #
# peer reviewed under the auspices of the IUCr Commission on Journals.       #
#                                                                            #
# Full details of the Crystallographic Information File format               #
# are given in the paper "The Crystallographic Information File (CIF):       #
# a New Standard Archive File for Crystallography" by S. R. Hall, F. H.      #
# Allen and I. D. Brown [Acta Cryst. (1991), A47, 655-685].                  #
#                                                                            #
# The current version of the core CIF dictionary is obtainable from          #
# ftp://ftp.iucr.org/pub/cif_core.dic.                                       #
#                                                                            #
# Software is freely available for graphical display of the structure(s)     #
# in this CIF. For information consult the CIF software page                 #
# http://www.iucr.org/resources/cif/software.                                #
#                                                                            #
# This file may be used for bona fide research purposes within the           #
# scientific community so long as proper attribution is given to the journal # 
# article from which it was obtained.                                        #
#                                                                            #
##############################################################################
data_I
_audit_creation_method     SHELXL-97
_chemical_name_systematic
;
Bis[<i>N</i>-(pyridin-2-ylcarbonyl)pyridine-2-carboximidato-
\k^3^<i>N</i>,<i>N</i>',<i>N</i>'']iron(III)
tris(cyanido-\k<i>C</i>)[<i>N</i>-(pyridin-2-ylcarbonyl)pyridine-2-
carboximidato-\k^3^<i>N</i>,<i>N</i>',<i>N</i>'']ferrate(III) monohydrate
;
_chemical_name_common     ?
_chemical_formula_moiety     'C24 H16 Fe N6 O4 +, C15 H8 Fe N6 O2 -, H2 O'
_chemical_formula_sum     'C39 H26 Fe2 N12 O7'
_chemical_formula_iupac
                         '[Fe (C12 H8 N3 O2)2] [Fe (C12 H8 N3 O2) (C N)3], H2 O'
_chemical_formula_weight     886.42
_chemical_melting_point     ?
_symmetry_cell_setting     triclinic
_symmetry_space_group_name_H-M     'P -1'
_symmetry_space_group_name_Hall     '-P 1'
loop_
    _symmetry_equiv_pos_as_xyz
    'x, y, z'
    '-x, -y, -z'
_cell_length_a     9.6116(12)
_cell_length_b     14.2025(13)
_cell_length_c     15.1032(16)
_cell_angle_alpha     98.154(2)
_cell_angle_beta     99.645(3)
_cell_angle_gamma     104.558(2)
_cell_volume     1930.4(4)
_cell_formula_units_Z     2
_cell_measurement_reflns_used     3763
_cell_measurement_theta_min     2.11
_cell_measurement_theta_max     25.12
_cell_measurement_temperature     291(2)
_exptl_crystal_description     prism
_exptl_crystal_colour     red
_exptl_crystal_size_max     0.28
_exptl_crystal_size_mid     0.24
_exptl_crystal_size_min     0.22
_exptl_crystal_density_diffrn     1.525
_exptl_crystal_density_meas     ?
_exptl_crystal_density_method     'not measured'
_exptl_crystal_F_000     904
_exptl_absorpt_coefficient_mu     0.819
_exptl_absorpt_correction_type     multi-scan
_exptl_absorpt_process_details     '(ABSCOR; Higashi, 1995)'
_exptl_absorpt_correction_T_min     0.8031
_exptl_absorpt_correction_T_max     0.8403
_exptl_special_details     ?
_diffrn_ambient_temperature     291(2)
_diffrn_radiation_type     'MoK\a'
_diffrn_radiation_wavelength     0.71073
_diffrn_radiation_source     'fine-focus sealed tube'
_diffrn_radiation_monochromator     'graphite'
_diffrn_measurement_device_type     'Rigaku CCD area-detector'
_diffrn_measurement_method     '\f and \w scans'
_diffrn_detector_area_resol_mean     ?
_diffrn_reflns_number     18046
_diffrn_reflns_av_R_equivalents     0.0294
_diffrn_reflns_av_sigmaI/netI     0.0336
_diffrn_reflns_theta_min     3.00
_diffrn_reflns_theta_max     25.32
_diffrn_reflns_theta_full     25.32
_diffrn_measured_fraction_theta_max     0.986
_diffrn_measured_fraction_theta_full     0.986
_diffrn_reflns_limit_h_min     -11
_diffrn_reflns_limit_h_max     11
_diffrn_reflns_limit_k_min     -14
_diffrn_reflns_limit_k_max     17
_diffrn_reflns_limit_l_min     -18
_diffrn_reflns_limit_l_max     17
_diffrn_standards_number     0
_diffrn_standards_interval_count     ?
_diffrn_standards_interval_time     ?
_diffrn_standards_decay_%     ?
_refine_special_details
;
Refinement of <i>F</i>^2^ against ALL reflections. The weighted <i>R</i>-factor
<i>wR</i> and goodness of fit <i>S</i> are based on <i>F</i>^2^, conventional
<i>R</i>-factors <i>R</i> are based on <i>F</i>, with <i>F</i> set to zero for
negative <i>F</i>^2^. The threshold expression of <i>F</i>^2^ >
\s(<i>F</i>^2^) is used only for calculating <i>R</i>-factors(gt) <i>etc</i>.
and is not relevant to the choice of reflections for refinement.
<i>R</i>-factors based on <i>F</i>^2^ are statistically about twice as large
as those based on <i>F</i>, and <i>R</i>- factors based on ALL data will be
even larger.
;
_reflns_number_total     6943
_reflns_number_gt     6052
_reflns_threshold_expression     I>2\s(I)
_refine_ls_structure_factor_coef     Fsqd
_refine_ls_matrix_type     full
_refine_ls_R_factor_all     0.0688
_refine_ls_R_factor_gt     0.0560
_refine_ls_wR_factor_gt     0.1267
_refine_ls_wR_factor_ref     0.1315
_refine_ls_goodness_of_fit_ref     1.096
_refine_ls_restrained_S_all     1.096
_refine_ls_number_reflns     6943
_refine_ls_number_parameters     562
_refine_ls_number_restraints     1
_refine_ls_hydrogen_treatment     constr
_refine_ls_weighting_scheme     calc
_refine_ls_weighting_details
             'calc w=1/[\s^2^(Fo^2^)+(0.06P)^2^+1.99P] where P=(Fo^2^+2Fc^2^)/3'
_atom_sites_solution_hydrogens     geom
_atom_sites_solution_primary     direct
_atom_sites_solution_secondary     difmap
_refine_ls_shift/su_max     0.000
_refine_ls_shift/su_mean     0.000
_refine_diff_density_max     0.633
_refine_diff_density_min     -0.611
_refine_ls_extinction_method     none
_refine_ls_extinction_coef     ?
loop_
    _atom_type_symbol
    _atom_type_description
    _atom_type_scat_dispersion_real
    _atom_type_scat_dispersion_imag
    _atom_type_scat_source
    'C' 'C' 0.0033 0.0016
                         'International Tables Vol C Tables 4.2.6.8 and 6.1.1.4'
    'H' 'H' 0.0000 0.0000
                         'International Tables Vol C Tables 4.2.6.8 and 6.1.1.4'
    'Fe' 'Fe' 0.3463 0.8444
                         'International Tables Vol C Tables 4.2.6.8 and 6.1.1.4'
    'N' 'N' 0.0061 0.0033
                         'International Tables Vol C Tables 4.2.6.8 and 6.1.1.4'
    'O' 'O' 0.0106 0.0060
                         'International Tables Vol C Tables 4.2.6.8 and 6.1.1.4'
_computing_data_collection     'CrystalClear (Rigaku, 2008)'
_computing_cell_refinement     'CrystalClear (Rigaku, 2008)'
_computing_data_reduction     'CrystalClear (Rigaku, 2008)r'
_computing_structure_solution     'SHELXS97 (Sheldrick, 2008)'
_computing_structure_refinement     'SHELXL97 (Sheldrick, 2008)'
_computing_molecular_graphics     'DIAMOND (Brandenburg, 2006)'
_computing_publication_material     'SHELXTL (Sheldrick, 2008)'
loop_
    _atom_site_type_symbol
    _atom_site_label
    _atom_site_fract_x
    _atom_site_fract_y
    _atom_site_fract_z
    _atom_site_U_iso_or_equiv
    _atom_site_adp_type
    _atom_site_calc_flag
    _atom_site_refinement_flags
    _atom_site_occupancy
    _atom_site_symmetry_multiplicity
    _atom_site_disorder_assembly
    _atom_site_disorder_group
    C C1 0.1550(4) 0.5880(3) 0.2213(3) 0.0390(8) Uani d . 1 1 . .
    H H1 0.1786 0.6021 0.1665 0.047 Uiso calc R 1 1 . .
    C C2 0.0448(4) 0.6193(3) 0.2510(3) 0.0438(9) Uani d . 1 1 . .
    H H2 -0.0021 0.6576 0.2185 0.053 Uiso calc R 1 1 . .
    C C3 0.0037(4) 0.5941(3) 0.3286(3) 0.0450(9) Uani d . 1 1 . .
    H H3 -0.0770 0.6107 0.3456 0.054 Uiso calc R 1 1 . .
    C C4 0.0787(4) 0.5453(3) 0.3816(3) 0.0408(8) Uani d . 1 1 . .
    H H4 0.0568 0.5324 0.4372 0.049 Uiso calc R 1 1 . .
    C C5 0.1900(4) 0.5159(3) 0.3475(3) 0.0397(8) Uani d . 1 1 . .
    C C6 0.2753(4) 0.4547(3) 0.3944(3) 0.0414(8) Uani d . 1 1 . .
    C C7 0.4915(4) 0.3953(2) 0.3852(2) 0.0382(8) Uani d . 1 1 . .
    C C8 0.5828(4) 0.3863(3) 0.3157(2) 0.0418(8) Uani d . 1 1 . .
    C C9 0.6924(4) 0.3396(3) 0.3248(2) 0.0400(8) Uani d . 1 1 . .
    H H9 0.7134 0.3133 0.3768 0.048 Uiso calc R 1 1 . .
    C C10 0.7703(4) 0.3318(3) 0.2579(3) 0.0431(9) Uani d . 1 1 . .
    H H10 0.8507 0.3064 0.2676 0.052 Uiso calc R 1 1 . .
    C C11 0.7332(4) 0.3601(3) 0.1778(3) 0.0476(9) Uani d . 1 1 . .
    H H11 0.7813 0.3504 0.1302 0.057 Uiso calc R 1 1 . .
    C C12 0.6182(4) 0.4051(3) 0.1698(2) 0.0419(8) Uani d . 1 1 . .
    H H12 0.5937 0.4292 0.1169 0.050 Uiso calc R 1 1 . .
    C C13 0.6159(4) 0.6490(3) 0.3617(2) 0.0376(8) Uani d . 1 1 . .
    H H13 0.5935 0.6199 0.4108 0.045 Uiso calc R 1 1 . .
    C C14 0.7276(4) 0.7360(3) 0.3758(2) 0.0393(8) Uani d . 1 1 . .
    H H14 0.7752 0.7671 0.4355 0.047 Uiso calc R 1 1 . .
    C C15 0.7696(4) 0.7769(3) 0.3067(3) 0.0482(9) Uani d . 1 1 . .
    H H15 0.8500 0.8327 0.3173 0.058 Uiso calc R 1 1 . .
    C C16 0.6909(4) 0.7344(3) 0.2202(3) 0.0530(10) Uani d . 1 1 . .
    H H16 0.7148 0.7638 0.1715 0.064 Uiso calc R 1 1 . .
    C C17 0.5797(4) 0.6510(3) 0.2040(2) 0.0401(8) Uani d . 1 1 . .
    C C18 0.4896(3) 0.5990(2) 0.1128(2) 0.0331(7) Uani d . 1 1 . .
    C C19 0.2682(4) 0.4607(3) 0.0464(2) 0.0400(8) Uani d . 1 1 . .
    C C20 0.1788(4) 0.3704(3) 0.0731(2) 0.0382(8) Uani d . 1 1 . .
    C C21 0.0660(4) 0.3025(3) 0.0180(3) 0.0494(10) Uani d . 1 1 . .
    H H21 0.0379 0.3095 -0.0421 0.059 Uiso calc R 1 1 . .
    C C22 -0.0153(4) 0.2170(3) 0.0490(3) 0.0536(11) Uani d . 1 1 . .
    H H22 -0.0953 0.1690 0.0108 0.064 Uiso calc R 1 1 . .
    C C23 0.0318(4) 0.2118(3) 0.1349(2) 0.0433(9) Uani d . 1 1 . .
    H H23 -0.0168 0.1587 0.1582 0.052 Uiso calc R 1 1 . .
    C C24 0.1537(4) 0.2843(3) 0.1922(2) 0.0384(8) Uani d . 1 1 . .
    H H24 0.1832 0.2772 0.2522 0.046 Uiso calc R 1 1 . .
    C C25 0.7555(4) 0.1371(3) 0.6227(3) 0.0475(9) Uani d . 1 1 . .
    H H25 0.8535 0.1462 0.6497 0.057 Uiso calc R 1 1 . .
    C C26 0.7204(4) 0.1721(3) 0.5429(2) 0.0420(8) Uani d . 1 1 . .
    H H26 0.7948 0.2046 0.5165 0.050 Uiso calc R 1 1 . .
    C C27 0.5740(4) 0.1584(3) 0.5024(3) 0.0492(10) Uani d . 1 1 . .
    H H27 0.5505 0.1818 0.4490 0.059 Uiso calc R 1 1 . .
    C C28 0.4628(4) 0.1098(3) 0.5417(3) 0.0457(9) Uani d . 1 1 . .
    H H28 0.3648 0.1006 0.5147 0.055 Uiso calc R 1 1 . .
    C C29 0.4979(4) 0.0747(2) 0.6215(2) 0.0348(7) Uani d . 1 1 . .
    C C30 0.3941(4) 0.0205(3) 0.6703(2) 0.0408(8) Uani d . 1 1 . .
    C C31 0.3943(4) -0.0594(3) 0.8027(3) 0.0455(9) Uani d . 1 1 . .
    C C32 0.5023(4) -0.0738(3) 0.8766(2) 0.0395(8) Uani d . 1 1 . .
    C C33 0.4645(4) -0.1290(3) 0.9454(3) 0.0423(9) Uani d . 1 1 . .
    H H33 0.3681 -0.1641 0.9439 0.051 Uiso calc R 1 1 . .
    C C34 0.5839(4) -0.1271(3) 1.0165(3) 0.0394(8) Uani d . 1 1 . .
    H H34 0.5654 -0.1487 1.0699 0.047 Uiso calc R 1 1 . .
    C C35 0.7131(4) -0.0965(3) 1.0072(3) 0.0404(8) Uani d . 1 1 . .
    H H35 0.7883 -0.1092 1.0469 0.048 Uiso calc R 1 1 . .
    C C36 0.7472(4) -0.0450(3) 0.9407(2) 0.0400(8) Uani d . 1 1 . .
    H H36 0.8457 -0.0161 0.9414 0.048 Uiso calc R 1 1 . .
    C C37 0.6896(4) 0.1629(3) 0.8446(2) 0.0395(8) Uani d . 1 1 . .
    C C38 0.8851(4) 0.0780(3) 0.8024(2) 0.0398(8) Uani d . 1 1 . .
    C C39 0.6958(4) -0.0899(3) 0.7025(3) 0.0420(8) Uani d . 1 1 . .
    Fe Fe1 0.38487(6) 0.47999(4) 0.23489(3) 0.03707(15) Uani d . 1 1 . .
    Fe Fe2 0.67373(5) 0.03413(4) 0.77245(4) 0.03803(15) Uani d . 1 1 . .
    N N1 0.2297(3) 0.5375(2) 0.2693(2) 0.0386(7) Uani d . 1 1 . .
    N N2 0.3856(3) 0.4435(2) 0.3520(2) 0.0390(7) Uani d . 1 1 . .
    N N3 0.5435(3) 0.4141(2) 0.23525(19) 0.0354(6) Uani d . 1 1 . .
    N N4 0.5388(3) 0.6062(2) 0.27491(19) 0.0363(6) Uani d . 1 1 . .
    N N5 0.3787(3) 0.5174(2) 0.11802(19) 0.0368(6) Uani d . 1 1 . .
    N N6 0.2278(3) 0.3621(2) 0.16414(19) 0.0358(6) Uani d . 1 1 . .
    N N7 0.6443(3) 0.0884(2) 0.6620(2) 0.0388(7) Uani d . 1 1 . .
    N N8 0.4650(3) -0.0055(2) 0.7452(2) 0.0421(7) Uani d . 1 1 . .
    N N9 0.6479(3) -0.0345(2) 0.8762(2) 0.0425(7) Uani d . 1 1 . .
    N N10 0.7025(3) 0.2397(2) 0.8813(2) 0.0392(7) Uani d . 1 1 . .
    N N11 1.0150(3) 0.1090(2) 0.8213(2) 0.0432(7) Uani d . 1 1 . .
    N N12 0.7123(3) -0.1607(2) 0.6665(2) 0.0424(7) Uani d . 1 1 . .
    O O1 0.2532(3) 0.43098(18) 0.46654(17) 0.0423(6) Uani d . 1 1 . .
    O O2 0.5156(3) 0.37206(17) 0.45674(16) 0.0384(6) Uani d . 1 1 . .
    O O3 0.5171(3) 0.62797(19) 0.04174(17) 0.0434(6) Uani d . 1 1 . .
    O O4 0.2354(3) 0.47773(19) -0.03012(17) 0.0484(7) Uani d . 1 1 . .
    O O5 0.2636(3) 0.00215(18) 0.64104(17) 0.0413(6) Uani d . 1 1 . .
    O O6 0.2625(3) -0.09010(18) 0.79723(17) 0.0419(6) Uani d . 1 1 . .
    O O7 1.0200(6) 0.6983(5) 0.5415(4) 0.0416(19) Uani d P 0.401(7) 1 . .
    H H7D 0.9470 0.6556 0.5664 0.050 Uiso d PR 0.401(7) 1 . .
    H H7A 0.9659 0.7370 0.5352 0.050 Uiso d PR 0.401(7) 1 . .
    O O8 0.0047(9) 0.8413(6) 0.6309(6) 0.058(3) Uani d P 0.322(7) 1 . .
    H H8A -0.0198 0.8312 0.6810 0.069 Uiso d PR 0.322(7) 1 . .
    H H8B 0.0875 0.8849 0.6421 0.069 Uiso d PR 0.322(7) 1 . .
    O O9 -0.0225(9) 0.0250(6) 0.5151(6) 0.042(3) Uani d P 0.277(6) 1 . .
    H H9A 0.0440 0.0053 0.5451 0.050 Uiso d PR 0.277(6) 1 . .
    H H9B 0.0062 0.0784 0.4956 0.050 Uiso d PR 0.277(6) 1 . .
loop_
    _atom_site_aniso_label
    _atom_site_aniso_U_11
    _atom_site_aniso_U_22
    _atom_site_aniso_U_33
    _atom_site_aniso_U_12
    _atom_site_aniso_U_13
    _atom_site_aniso_U_23
    C1 0.043(2) 0.0382(19) 0.044(2) 0.0177(16) 0.0144(16) 0.0162(16)
    C2 0.045(2) 0.045(2) 0.048(2) 0.0183(17) 0.0137(17) 0.0134(17)
    C3 0.0360(19) 0.051(2) 0.047(2) 0.0140(17) 0.0061(16) 0.0066(18)
    C4 0.045(2) 0.0350(18) 0.043(2) 0.0060(16) 0.0128(16) 0.0119(15)
    C5 0.0242(16) 0.0396(19) 0.051(2) -0.0031(14) 0.0082(15) 0.0149(16)
    C6 0.039(2) 0.0323(18) 0.048(2) -0.0011(15) 0.0074(17) 0.0155(16)
    C7 0.046(2) 0.0321(17) 0.0335(19) 0.0112(15) 0.0003(15) 0.0048(14)
    C8 0.042(2) 0.042(2) 0.0373(19) 0.0109(16) 0.0001(16) 0.0048(15)
    C9 0.050(2) 0.0384(19) 0.0352(19) 0.0128(16) 0.0113(16) 0.0138(15)
    C10 0.047(2) 0.0387(19) 0.045(2) 0.0148(17) 0.0105(17) 0.0098(16)
    C11 0.052(2) 0.050(2) 0.041(2) 0.0107(18) 0.0165(18) 0.0052(17)
    C12 0.0341(18) 0.049(2) 0.0373(19) 0.0028(16) 0.0054(15) 0.0115(16)
    C13 0.047(2) 0.0344(18) 0.0318(18) 0.0128(16) 0.0126(15) 0.0021(14)
    C14 0.049(2) 0.0341(18) 0.0343(18) 0.0173(16) 0.0054(16) 0.0000(14)
    C15 0.044(2) 0.046(2) 0.043(2) -0.0012(17) 0.0067(17) -0.0007(17)
    C16 0.045(2) 0.057(2) 0.041(2) -0.0077(19) -0.0025(17) 0.0113(18)
    C17 0.044(2) 0.0381(19) 0.0361(19) 0.0073(16) 0.0102(16) 0.0056(15)
    C18 0.0288(16) 0.0315(17) 0.0397(19) 0.0094(14) 0.0051(14) 0.0108(14)
    C19 0.0319(18) 0.046(2) 0.0382(19) 0.0000(15) 0.0065(15) 0.0156(16)
    C20 0.0391(19) 0.0354(18) 0.0351(18) 0.0006(15) 0.0071(15) 0.0099(15)
    C21 0.0355(19) 0.047(2) 0.054(2) -0.0033(16) -0.0108(17) 0.0239(18)
    C22 0.049(2) 0.043(2) 0.047(2) -0.0135(18) -0.0129(18) 0.0144(18)
    C23 0.0279(17) 0.053(2) 0.041(2) -0.0017(16) 0.0036(15) 0.0118(17)
    C24 0.0300(17) 0.046(2) 0.0337(18) 0.0002(15) 0.0013(14) 0.0153(15)
    C25 0.0364(19) 0.054(2) 0.046(2) 0.0009(17) 0.0013(16) 0.0196(18)
    C26 0.0396(19) 0.0387(19) 0.0385(19) -0.0039(15) 0.0027(16) 0.0117(16)
    C27 0.048(2) 0.0340(19) 0.044(2) -0.0158(17) -0.0093(17) 0.0110(16)
    C28 0.0366(19) 0.051(2) 0.043(2) 0.0137(17) -0.0078(16) 0.0066(17)
    C29 0.0395(18) 0.0233(15) 0.0383(18) 0.0101(14) -0.0045(15) 0.0077(13)
    C30 0.036(2) 0.044(2) 0.0392(19) 0.0151(16) -0.0025(16) 0.0021(16)
    C31 0.0298(19) 0.048(2) 0.049(2) -0.0023(16) -0.0001(16) 0.0144(18)
    C32 0.0388(19) 0.0353(18) 0.043(2) 0.0045(15) 0.0073(16) 0.0153(15)
    C33 0.0361(19) 0.0361(18) 0.046(2) -0.0071(15) 0.0068(16) 0.0138(16)
    C34 0.043(2) 0.0379(18) 0.047(2) 0.0179(16) 0.0142(16) 0.0225(16)
    C35 0.0364(19) 0.044(2) 0.046(2) 0.0155(16) 0.0126(16) 0.0154(17)
    C36 0.0347(18) 0.0400(19) 0.040(2) 0.0050(15) 0.0004(15) 0.0102(16)
    C37 0.0376(19) 0.038(2) 0.0346(18) -0.0028(15) 0.0112(15) 0.0016(16)
    C38 0.0336(19) 0.048(2) 0.0309(18) -0.0017(16) 0.0033(14) 0.0135(15)
    C39 0.042(2) 0.041(2) 0.041(2) 0.0155(17) -0.0052(16) 0.0090(17)
    Fe1 0.0397(3) 0.0324(3) 0.0388(3) 0.0091(2) 0.0052(2) 0.0116(2)
    Fe2 0.0321(3) 0.0352(3) 0.0431(3) 0.0053(2) -0.0012(2) 0.0143(2)
    N1 0.0465(17) 0.0322(15) 0.0396(16) 0.0128(13) 0.0112(13) 0.0097(13)
    N2 0.0555(19) 0.0277(14) 0.0374(16) 0.0146(13) 0.0101(14) 0.0122(12)
    N3 0.0400(16) 0.0307(14) 0.0310(15) 0.0077(12) 0.0023(12) 0.0013(11)
    N4 0.0395(16) 0.0348(15) 0.0333(15) 0.0111(12) 0.0018(12) 0.0077(12)
    N5 0.0340(15) 0.0416(16) 0.0317(15) 0.0039(13) 0.0054(12) 0.0112(12)
    N6 0.0437(16) 0.0303(14) 0.0325(15) 0.0055(12) 0.0109(13) 0.0086(12)
    N7 0.0421(17) 0.0344(15) 0.0377(16) 0.0062(13) 0.0032(13) 0.0140(12)
    N8 0.0297(15) 0.0483(18) 0.0431(17) 0.0058(13) -0.0033(13) 0.0137(14)
    N9 0.0295(15) 0.0454(17) 0.0415(17) -0.0056(13) -0.0046(13) 0.0155(14)
    N10 0.0435(17) 0.0392(17) 0.0380(16) 0.0100(13) 0.0139(13) 0.0144(14)
    N11 0.0376(18) 0.0438(17) 0.0417(17) -0.0027(14) 0.0083(14) 0.0128(14)
    N12 0.0400(17) 0.0442(18) 0.0394(17) 0.0157(14) -0.0087(13) 0.0093(14)
    O1 0.0443(14) 0.0417(14) 0.0440(15) 0.0134(11) 0.0117(12) 0.0133(12)
    O2 0.0415(13) 0.0382(13) 0.0331(13) 0.0117(11) -0.0033(10) 0.0115(10)
    O3 0.0399(14) 0.0462(14) 0.0389(14) 0.0025(11) 0.0037(11) 0.0146(11)
    O4 0.0452(15) 0.0468(15) 0.0393(14) 0.0009(12) -0.0175(11) 0.0166(12)
    O5 0.0393(14) 0.0379(13) 0.0449(14) 0.0123(11) -0.0044(11) 0.0150(11)
    O6 0.0384(14) 0.0379(13) 0.0455(14) -0.0001(11) 0.0125(11) 0.0105(11)
    O7 0.021(3) 0.050(4) 0.044(4) 0.002(3) -0.005(2) 0.009(3)
    O8 0.041(5) 0.054(5) 0.066(6) -0.013(4) 0.013(4) 0.016(4)
    O9 0.031(5) 0.040(6) 0.042(6) 0.003(4) -0.010(4) 0.003(4)
_geom_special_details
;
All s.u.'s (except the s.u.'s in the dihedral angle between two l.s. planes)
are estimated using the full covariance matrix. The cell s.u.'s are taken
into account individually in the estimation of s.u.'s in distances, angles
and torsion angles; correlations between s.u.'s in cell parameters are only
used when they are defined by crystal symmetry. An approximate (isotropic)
treatment of cell s.u.'s is used for estimating s.u.'s involving l.s.
planes.
;
loop_
    _geom_bond_atom_site_label_1
    _geom_bond_atom_site_label_2
    _geom_bond_site_symmetry_2
    _geom_bond_distance
    _geom_bond_publ_flag
    C1 N1 . 1.338(4) ?
    C1 C2 . 1.363(5) ?
    C1 H1 . 0.9300 ?
    C2 C3 . 1.364(5) ?
    C2 H2 . 0.9300 ?
    C3 C4 . 1.364(5) ?
    C3 H3 . 0.9300 ?
    C4 C5 . 1.390(5) ?
    C4 H4 . 0.9300 ?
    C5 N1 . 1.353(5) ?
    C5 C6 . 1.506(5) ?
    C6 O1 . 1.221(4) ?
    C6 N2 . 1.357(5) ?
    C7 O2 . 1.177(4) ?
    C7 N2 . 1.426(5) ?
    C7 C8 . 1.489(5) ?
    C8 N3 . 1.354(5) ?
    C8 C9 . 1.378(5) ?
    C9 C10 . 1.363(5) ?
    C9 H9 . 0.9300 ?
    C10 C11 . 1.348(5) ?
    C10 H10 . 0.9300 ?
    C11 C12 . 1.406(5) ?
    C11 H11 . 0.9300 ?
    C12 N3 . 1.326(5) ?
    C12 H12 . 0.9300 ?
    C13 N4 . 1.363(4) ?
    C13 C14 . 1.380(5) ?
    C13 H13 . 0.9300 ?
    C14 C15 . 1.336(5) ?
    C14 H14 . 0.9300 ?
    C15 C16 . 1.364(5) ?
    C15 H15 . 0.9300 ?
    C16 C17 . 1.341(5) ?
    C16 H16 . 0.9300 ?
    C17 N4 . 1.384(4) ?
    C17 C18 . 1.478(5) ?
    C18 O3 . 1.247(4) ?
    C18 N5 . 1.385(4) ?
    C19 O4 . 1.221(4) ?
    C19 N5 . 1.373(4) ?
    C19 C20 . 1.500(5) ?
    C20 C21 . 1.320(5) ?
    C20 N6 . 1.409(4) ?
    C21 C22 . 1.453(5) ?
    C21 H21 . 0.9300 ?
    C22 C23 . 1.319(5) ?
    C22 H22 . 0.9300 ?
    C23 C24 . 1.409(5) ?
    C23 H23 . 0.9300 ?
    C24 N6 . 1.321(4) ?
    C24 H24 . 0.9300 ?
    C25 C26 . 1.390(5) ?
    C25 N7 . 1.390(5) ?
    C25 H25 . 0.9300 ?
    C26 C27 . 1.390(5) ?
    C26 H26 . 0.9300 ?
    C27 C28 . 1.390(6) ?
    C27 H27 . 0.9300 ?
    C28 C29 . 1.390(5) ?
    C28 H28 . 0.9300 ?
    C29 N7 . 1.390(4) ?
    C29 C30 . 1.467(5) ?
    C30 O5 . 1.206(4) ?
    C30 N8 . 1.366(4) ?
    C31 O6 . 1.216(4) ?
    C31 N8 . 1.387(5) ?
    C31 C32 . 1.465(5) ?
    C32 N9 . 1.372(5) ?
    C32 C33 . 1.429(5) ?
    C33 C34 . 1.426(5) ?
    C33 H33 . 0.9300 ?
    C34 C35 . 1.247(5) ?
    C34 H34 . 0.9300 ?
    C35 C36 . 1.361(5) ?
    C35 H35 . 0.9300 ?
    C36 N9 . 1.297(4) ?
    C36 H36 . 0.9300 ?
    C37 N10 . 1.117(4) ?
    C37 Fe2 . 1.948(4) ?
    C38 N11 . 1.185(4) ?
    C38 Fe2 . 1.922(4) ?
    C39 N12 . 1.134(5) ?
    C39 Fe2 . 2.000(4) ?
    Fe1 N5 . 1.910(3) ?
    Fe1 N2 . 1.911(3) ?
    Fe1 N4 . 1.956(3) ?
    Fe1 N6 . 1.976(3) ?
    Fe1 N1 . 1.977(3) ?
    Fe1 N3 . 1.979(3) ?
    Fe2 N8 . 1.898(3) ?
    Fe2 N7 . 1.942(3) ?
    Fe2 N9 . 1.977(3) ?
    O7 H7D . 0.9700 ?
    O7 H7A . 0.8500 ?
    O8 H8A . 0.8500 ?
    O8 H8B . 0.8500 ?
    O9 O9 2_556 1.014(16) ?
    O9 H9A . 0.8500 ?
    O9 H9B . 0.8501 ?
loop_
    _geom_angle_atom_site_label_1
    _geom_angle_atom_site_label_2
    _geom_angle_atom_site_label_3
    _geom_angle_site_symmetry_1
    _geom_angle_site_symmetry_3
    _geom_angle
    _geom_angle_publ_flag
    N1 C1 C2 . . 121.5(3) ?
    N1 C1 H1 . . 119.3 ?
    C2 C1 H1 . . 119.3 ?
    C1 C2 C3 . . 119.7(4) ?
    C1 C2 H2 . . 120.2 ?
    C3 C2 H2 . . 120.2 ?
    C2 C3 C4 . . 121.3(4) ?
    C2 C3 H3 . . 119.4 ?
    C4 C3 H3 . . 119.4 ?
    C3 C4 C5 . . 115.8(3) ?
    C3 C4 H4 . . 122.1 ?
    C5 C4 H4 . . 122.1 ?
    N1 C5 C4 . . 123.8(3) ?
    N1 C5 C6 . . 114.0(3) ?
    C4 C5 C6 . . 122.2(3) ?
    O1 C6 N2 . . 127.6(3) ?
    O1 C6 C5 . . 121.4(3) ?
    N2 C6 C5 . . 110.5(3) ?
    O2 C7 N2 . . 128.9(3) ?
    O2 C7 C8 . . 123.1(3) ?
    N2 C7 C8 . . 107.8(3) ?
    N3 C8 C9 . . 118.6(3) ?
    N3 C8 C7 . . 117.9(3) ?
    C9 C8 C7 . . 122.9(3) ?
    C10 C9 C8 . . 120.3(3) ?
    C10 C9 H9 . . 119.9 ?
    C8 C9 H9 . . 119.9 ?
    C11 C10 C9 . . 121.3(4) ?
    C11 C10 H10 . . 119.3 ?
    C9 C10 H10 . . 119.3 ?
    C10 C11 C12 . . 116.7(4) ?
    C10 C11 H11 . . 121.6 ?
    C12 C11 H11 . . 121.6 ?
    N3 C12 C11 . . 122.0(3) ?
    N3 C12 H12 . . 119.0 ?
    C11 C12 H12 . . 119.0 ?
    N4 C13 C14 . . 119.3(3) ?
    N4 C13 H13 . . 120.3 ?
    C14 C13 H13 . . 120.3 ?
    C15 C14 C13 . . 122.3(3) ?
    C15 C14 H14 . . 118.8 ?
    C13 C14 H14 . . 118.8 ?
    C14 C15 C16 . . 117.9(4) ?
    C14 C15 H15 . . 121.1 ?
    C16 C15 H15 . . 121.1 ?
    C17 C16 C15 . . 121.4(4) ?
    C17 C16 H16 . . 119.3 ?
    C15 C16 H16 . . 119.3 ?
    C16 C17 N4 . . 121.0(3) ?
    C16 C17 C18 . . 125.2(3) ?
    N4 C17 C18 . . 113.8(3) ?
    O3 C18 N5 . . 126.7(3) ?
    O3 C18 C17 . . 121.3(3) ?
    N5 C18 C17 . . 112.0(3) ?
    O4 C19 N5 . . 128.0(3) ?
    O4 C19 C20 . . 120.3(3) ?
    N5 C19 C20 . . 111.7(3) ?
    C21 C20 N6 . . 121.3(3) ?
    C21 C20 C19 . . 124.9(3) ?
    N6 C20 C19 . . 113.7(3) ?
    C20 C21 C22 . . 121.7(3) ?
    C20 C21 H21 . . 119.2 ?
    C22 C21 H21 . . 119.2 ?
    C23 C22 C21 . . 115.6(3) ?
    C23 C22 H22 . . 122.2 ?
    C21 C22 H22 . . 122.2 ?
    C22 C23 C24 . . 121.9(3) ?
    C22 C23 H23 . . 119.1 ?
    C24 C23 H23 . . 119.1 ?
    N6 C24 C23 . . 122.5(3) ?
    N6 C24 H24 . . 118.7 ?
    C23 C24 H24 . . 118.7 ?
    C26 C25 N7 . . 120.0(3) ?
    C26 C25 H25 . . 120.0 ?
    N7 C25 H25 . . 120.0 ?
    C25 C26 C27 . . 120.0(3) ?
    C25 C26 H26 . . 120.0 ?
    C27 C26 H26 . . 120.0 ?
    C28 C27 C26 . . 120.0(3) ?
    C28 C27 H27 . . 120.0 ?
    C26 C27 H27 . . 120.0 ?
    C27 C28 C29 . . 120.0(3) ?
    C27 C28 H28 . . 120.0 ?
    C29 C28 H28 . . 120.0 ?
    C28 C29 N7 . . 120.0(3) ?
    C28 C29 C30 . . 126.7(3) ?
    N7 C29 C30 . . 113.3(3) ?
    O5 C30 N8 . . 128.4(4) ?
    O5 C30 C29 . . 119.7(3) ?
    N8 C30 C29 . . 111.8(3) ?
    O6 C31 N8 . . 127.4(3) ?
    O6 C31 C32 . . 122.3(3) ?
    N8 C31 C32 . . 110.3(3) ?
    N9 C32 C33 . . 119.0(3) ?
    N9 C32 C31 . . 116.9(3) ?
    C33 C32 C31 . . 124.0(3) ?
    C34 C33 C32 . . 115.8(3) ?
    C34 C33 H33 . . 122.1 ?
    C32 C33 H33 . . 122.1 ?
    C35 C34 C33 . . 120.0(3) ?
    C35 C34 H34 . . 120.0 ?
    C33 C34 H34 . . 120.0 ?
    C34 C35 C36 . . 121.9(4) ?
    C34 C35 H35 . . 119.1 ?
    C36 C35 H35 . . 119.1 ?
    N9 C36 C35 . . 122.7(3) ?
    N9 C36 H36 . . 118.7 ?
    C35 C36 H36 . . 118.7 ?
    N10 C37 Fe2 . . 175.1(3) ?
    N11 C38 Fe2 . . 177.2(3) ?
    N12 C39 Fe2 . . 176.8(3) ?
    N5 Fe1 N2 . . 178.25(13) ?
    N5 Fe1 N4 . . 82.70(12) ?
    N2 Fe1 N4 . . 97.75(12) ?
    N5 Fe1 N6 . . 82.91(12) ?
    N2 Fe1 N6 . . 96.64(12) ?
    N4 Fe1 N6 . . 165.61(12) ?
    N5 Fe1 N1 . . 96.89(12) ?
    N2 Fe1 N1 . . 81.40(12) ?
    N4 Fe1 N1 . . 93.56(12) ?
    N6 Fe1 N1 . . 88.18(12) ?
    N5 Fe1 N3 . . 99.12(12) ?
    N2 Fe1 N3 . . 82.59(12) ?
    N4 Fe1 N3 . . 87.56(12) ?
    N6 Fe1 N3 . . 94.70(12) ?
    N1 Fe1 N3 . . 163.96(12) ?
    N8 Fe2 C38 . . 178.23(16) ?
    N8 Fe2 N7 . . 82.21(13) ?
    C38 Fe2 N7 . . 97.87(14) ?
    N8 Fe2 C37 . . 94.17(15) ?
    C38 Fe2 C37 . . 84.06(16) ?
    N7 Fe2 C37 . . 89.14(14) ?
    N8 Fe2 N9 . . 83.05(12) ?
    C38 Fe2 N9 . . 96.90(13) ?
    N7 Fe2 N9 . . 165.21(12) ?
    C37 Fe2 N9 . . 93.16(14) ?
    N8 Fe2 C39 . . 95.83(15) ?
    C38 Fe2 C39 . . 85.94(16) ?
    N7 Fe2 C39 . . 91.68(14) ?
    C37 Fe2 C39 . . 169.99(15) ?
    N9 Fe2 C39 . . 88.59(15) ?
    C1 N1 C5 . . 117.8(3) ?
    C1 N1 Fe1 . . 127.5(2) ?
    C5 N1 Fe1 . . 114.5(2) ?
    C6 N2 C7 . . 123.1(3) ?
    C6 N2 Fe1 . . 118.2(2) ?
    C7 N2 Fe1 . . 118.2(2) ?
    C12 N3 C8 . . 120.6(3) ?
    C12 N3 Fe1 . . 126.2(2) ?
    C8 N3 Fe1 . . 112.9(2) ?
    C13 N4 C17 . . 117.9(3) ?
    C13 N4 Fe1 . . 127.7(2) ?
    C17 N4 Fe1 . . 114.1(2) ?
    C19 N5 C18 . . 125.6(3) ?
    C19 N5 Fe1 . . 117.9(2) ?
    C18 N5 Fe1 . . 116.5(2) ?
    C24 N6 C20 . . 116.9(3) ?
    C24 N6 Fe1 . . 129.6(2) ?
    C20 N6 Fe1 . . 113.0(2) ?
    C25 N7 C29 . . 120.0(3) ?
    C25 N7 Fe2 . . 125.4(2) ?
    C29 N7 Fe2 . . 114.6(2) ?
    C30 N8 C31 . . 124.3(3) ?
    C30 N8 Fe2 . . 118.0(3) ?
    C31 N8 Fe2 . . 117.7(2) ?
    C36 N9 C32 . . 119.0(3) ?
    C36 N9 Fe2 . . 129.0(3) ?
    C32 N9 Fe2 . . 112.0(2) ?
    H7D O7 H7A . . 90.2 ?
    H8A O8 H8B . . 109.5 ?
    O9 O9 H9A 2_556 . 57.9 ?
    O9 O9 H9B 2_556 . 107.3 ?
    H9A O9 H9B . . 116.4 ?
loop_
    _geom_torsion_atom_site_label_1
    _geom_torsion_atom_site_label_2
    _geom_torsion_atom_site_label_3
    _geom_torsion_atom_site_label_4
    _geom_torsion_site_symmetry_1
    _geom_torsion_site_symmetry_2
    _geom_torsion_site_symmetry_3
    _geom_torsion_site_symmetry_4
    _geom_torsion
    _geom_torsion_publ_flag
    N1 C1 C2 C3 . . . . -3.7(6) ?
    C1 C2 C3 C4 . . . . 5.6(6) ?
    C2 C3 C4 C5 . . . . -5.2(6) ?
    C3 C4 C5 N1 . . . . 3.3(5) ?
    C3 C4 C5 C6 . . . . -175.4(3) ?
    N1 C5 C6 O1 . . . . 178.8(3) ?
    C4 C5 C6 O1 . . . . -2.5(5) ?
    N1 C5 C6 N2 . . . . 6.6(4) ?
    C4 C5 C6 N2 . . . . -174.7(3) ?
    O2 C7 C8 N3 . . . . 179.1(3) ?
    N2 C7 C8 N3 . . . . -6.1(4) ?
    O2 C7 C8 C9 . . . . 7.7(6) ?
    N2 C7 C8 C9 . . . . -177.4(3) ?
    N3 C8 C9 C10 . . . . 7.3(5) ?
    C7 C8 C9 C10 . . . . 178.6(3) ?
    C8 C9 C10 C11 . . . . -6.7(6) ?
    C9 C10 C11 C12 . . . . 4.9(6) ?
    C10 C11 C12 N3 . . . . -3.9(6) ?
    N4 C13 C14 C15 . . . . -4.4(6) ?
    C13 C14 C15 C16 . . . . 5.0(6) ?
    C14 C15 C16 C17 . . . . -3.6(7) ?
    C15 C16 C17 N4 . . . . 1.4(7) ?
    C15 C16 C17 C18 . . . . -179.3(4) ?
    C16 C17 C18 O3 . . . . 3.8(6) ?
    N4 C17 C18 O3 . . . . -176.9(3) ?
    C16 C17 C18 N5 . . . . -177.3(4) ?
    N4 C17 C18 N5 . . . . 2.1(4) ?
    O4 C19 C20 C21 . . . . 2.8(6) ?
    N5 C19 C20 C21 . . . . -179.7(4) ?
    O4 C19 C20 N6 . . . . -178.5(3) ?
    N5 C19 C20 N6 . . . . -1.0(5) ?
    N6 C20 C21 C22 . . . . 1.4(6) ?
    C19 C20 C21 C22 . . . . -180.0(4) ?
    C20 C21 C22 C23 . . . . -0.5(7) ?
    C21 C22 C23 C24 . . . . -0.4(6) ?
    C22 C23 C24 N6 . . . . 0.4(6) ?
    N7 C25 C26 C27 . . . . 0.0(6) ?
    C25 C26 C27 C28 . . . . 0.0(6) ?
    C26 C27 C28 C29 . . . . 0.0(6) ?
    C27 C28 C29 N7 . . . . 0.0(5) ?
    C27 C28 C29 C30 . . . . -178.7(4) ?
    C28 C29 C30 O5 . . . . 0.2(6) ?
    N7 C29 C30 O5 . . . . -178.6(3) ?
    C28 C29 C30 N8 . . . . 178.4(3) ?
    N7 C29 C30 N8 . . . . -0.4(4) ?
    O6 C31 C32 N9 . . . . -179.1(4) ?
    N8 C31 C32 N9 . . . . -0.6(5) ?
    O6 C31 C32 C33 . . . . 3.6(6) ?
    N8 C31 C32 C33 . . . . -177.9(4) ?
    N9 C32 C33 C34 . . . . 8.4(5) ?
    C31 C32 C33 C34 . . . . -174.3(4) ?
    C32 C33 C34 C35 . . . . -14.2(5) ?
    C33 C34 C35 C36 . . . . 14.4(6) ?
    C34 C35 C36 N9 . . . . -8.5(6) ?
    C2 C1 N1 C5 . . . . 1.7(5) ?
    C2 C1 N1 Fe1 . . . . 176.5(3) ?
    C4 C5 N1 C1 . . . . -1.6(5) ?
    C6 C5 N1 C1 . . . . 177.2(3) ?
    C4 C5 N1 Fe1 . . . . -177.0(3) ?
    C6 C5 N1 Fe1 . . . . 1.7(4) ?
    N5 Fe1 N1 C1 . . . . -1.8(3) ?
    N2 Fe1 N1 C1 . . . . 178.5(3) ?
    N4 Fe1 N1 C1 . . . . 81.2(3) ?
    N6 Fe1 N1 C1 . . . . -84.5(3) ?
    N3 Fe1 N1 C1 . . . . 174.8(4) ?
    N5 Fe1 N1 C5 . . . . 173.1(2) ?
    N2 Fe1 N1 C5 . . . . -6.5(2) ?
    N4 Fe1 N1 C5 . . . . -103.8(2) ?
    N6 Fe1 N1 C5 . . . . 90.5(2) ?
    N3 Fe1 N1 C5 . . . . -10.3(6) ?
    O1 C6 N2 C7 . . . . 3.6(6) ?
    C5 C6 N2 C7 . . . . 175.2(3) ?
    O1 C6 N2 Fe1 . . . . 176.0(3) ?
    C5 C6 N2 Fe1 . . . . -12.5(4) ?
    O2 C7 N2 C6 . . . . -12.3(6) ?
    C8 C7 N2 C6 . . . . 173.2(3) ?
    O2 C7 N2 Fe1 . . . . 175.4(3) ?
    C8 C7 N2 Fe1 . . . . 0.9(4) ?
    N4 Fe1 N2 C6 . . . . 103.4(3) ?
    N6 Fe1 N2 C6 . . . . -76.2(3) ?
    N1 Fe1 N2 C6 . . . . 10.9(3) ?
    N3 Fe1 N2 C6 . . . . -170.1(3) ?
    N4 Fe1 N2 C7 . . . . -83.9(3) ?
    N6 Fe1 N2 C7 . . . . 96.5(3) ?
    N1 Fe1 N2 C7 . . . . -176.4(3) ?
    N3 Fe1 N2 C7 . . . . 2.6(2) ?
    C11 C12 N3 C8 . . . . 4.8(5) ?
    C11 C12 N3 Fe1 . . . . 177.5(3) ?
    C9 C8 N3 C12 . . . . -6.3(5) ?
    C7 C8 N3 C12 . . . . -178.1(3) ?
    C9 C8 N3 Fe1 . . . . -180.0(3) ?
    C7 C8 N3 Fe1 . . . . 8.3(4) ?
    N5 Fe1 N3 C12 . . . . 1.2(3) ?
    N2 Fe1 N3 C12 . . . . -179.1(3) ?
    N4 Fe1 N3 C12 . . . . -81.0(3) ?
    N6 Fe1 N3 C12 . . . . 84.8(3) ?
    N1 Fe1 N3 C12 . . . . -175.4(4) ?
    N5 Fe1 N3 C8 . . . . 174.5(2) ?
    N2 Fe1 N3 C8 . . . . -5.9(2) ?
    N4 Fe1 N3 C8 . . . . 92.3(2) ?
    N6 Fe1 N3 C8 . . . . -102.0(2) ?
    N1 Fe1 N3 C8 . . . . -2.1(6) ?
    C14 C13 N4 C17 . . . . 2.0(5) ?
    C14 C13 N4 Fe1 . . . . 175.9(2) ?
    C16 C17 N4 C13 . . . . -0.7(5) ?
    C18 C17 N4 C13 . . . . 180.0(3) ?
    C16 C17 N4 Fe1 . . . . -175.3(3) ?
    C18 C17 N4 Fe1 . . . . 5.3(4) ?
    N5 Fe1 N4 C13 . . . . 178.0(3) ?
    N2 Fe1 N4 C13 . . . . -0.3(3) ?
    N6 Fe1 N4 C13 . . . . 178.0(4) ?
    N1 Fe1 N4 C13 . . . . 81.5(3) ?
    N3 Fe1 N4 C13 . . . . -82.5(3) ?
    N5 Fe1 N4 C17 . . . . -7.9(3) ?
    N2 Fe1 N4 C17 . . . . 173.8(2) ?
    N6 Fe1 N4 C17 . . . . -7.9(6) ?
    N1 Fe1 N4 C17 . . . . -104.4(3) ?
    N3 Fe1 N4 C17 . . . . 91.6(3) ?
    O4 C19 N5 C18 . . . . -10.3(6) ?
    C20 C19 N5 C18 . . . . 172.4(3) ?
    O4 C19 N5 Fe1 . . . . 171.3(3) ?
    C20 C19 N5 Fe1 . . . . -5.9(4) ?
    O3 C18 N5 C19 . . . . -8.3(6) ?
    C17 C18 N5 C19 . . . . 172.8(3) ?
    O3 C18 N5 Fe1 . . . . 170.1(3) ?
    C17 C18 N5 Fe1 . . . . -8.8(4) ?
    N4 Fe1 N5 C19 . . . . -172.1(3) ?
    N6 Fe1 N5 C19 . . . . 7.9(3) ?
    N1 Fe1 N5 C19 . . . . -79.4(3) ?
    N3 Fe1 N5 C19 . . . . 101.6(3) ?
    N4 Fe1 N5 C18 . . . . 9.4(2) ?
    N6 Fe1 N5 C18 . . . . -170.6(3) ?
    N1 Fe1 N5 C18 . . . . 102.1(3) ?
    N3 Fe1 N5 C18 . . . . -76.9(3) ?
    C23 C24 N6 C20 . . . . 0.5(5) ?
    C23 C24 N6 Fe1 . . . . 171.9(3) ?
    C21 C20 N6 C24 . . . . -1.4(5) ?
    C19 C20 N6 C24 . . . . 179.9(3) ?
    C21 C20 N6 Fe1 . . . . -174.2(3) ?
    C19 C20 N6 Fe1 . . . . 7.0(4) ?
    N5 Fe1 N6 C24 . . . . -179.8(3) ?
    N2 Fe1 N6 C24 . . . . -1.5(3) ?
    N4 Fe1 N6 C24 . . . . -179.8(4) ?
    N1 Fe1 N6 C24 . . . . -82.6(3) ?
    N3 Fe1 N6 C24 . . . . 81.6(3) ?
    N5 Fe1 N6 C20 . . . . -8.0(2) ?
    N2 Fe1 N6 C20 . . . . 170.3(2) ?
    N4 Fe1 N6 C20 . . . . -8.1(6) ?
    N1 Fe1 N6 C20 . . . . 89.1(2) ?
    N3 Fe1 N6 C20 . . . . -106.7(2) ?
    C26 C25 N7 C29 . . . . 0.0(6) ?
    C26 C25 N7 Fe2 . . . . 179.5(3) ?
    C28 C29 N7 C25 . . . . 0.0(5) ?
    C30 C29 N7 C25 . . . . 178.8(3) ?
    C28 C29 N7 Fe2 . . . . -179.6(3) ?
    C30 C29 N7 Fe2 . . . . -0.7(4) ?
    N8 Fe2 N7 C25 . . . . -178.4(3) ?
    C38 Fe2 N7 C25 . . . . 3.4(3) ?
    C37 Fe2 N7 C25 . . . . 87.3(3) ?
    N9 Fe2 N7 C25 . . . . -173.6(5) ?
    C39 Fe2 N7 C25 . . . . -82.7(3) ?
    N8 Fe2 N7 C29 . . . . 1.1(2) ?
    C38 Fe2 N7 C29 . . . . -177.1(3) ?
    C37 Fe2 N7 C29 . . . . -93.2(3) ?
    N9 Fe2 N7 C29 . . . . 6.0(7) ?
    C39 Fe2 N7 C29 . . . . 96.8(3) ?
    O5 C30 N8 C31 . . . . -0.4(6) ?
    C29 C30 N8 C31 . . . . -178.4(3) ?
    O5 C30 N8 Fe2 . . . . 179.4(3) ?
    C29 C30 N8 Fe2 . . . . 1.4(4) ?
    O6 C31 N8 C30 . . . . -1.2(7) ?
    C32 C31 N8 C30 . . . . -179.6(3) ?
    O6 C31 N8 Fe2 . . . . 179.0(3) ?
    C32 C31 N8 Fe2 . . . . 0.7(4) ?
    N7 Fe2 N8 C30 . . . . -1.4(3) ?
    C37 Fe2 N8 C30 . . . . 87.1(3) ?
    N9 Fe2 N8 C30 . . . . 179.8(3) ?
    C39 Fe2 N8 C30 . . . . -92.3(3) ?
    N7 Fe2 N8 C31 . . . . 178.4(3) ?
    C37 Fe2 N8 C31 . . . . -93.1(3) ?
    N9 Fe2 N8 C31 . . . . -0.4(3) ?
    C39 Fe2 N8 C31 . . . . 87.4(3) ?
    C35 C36 N9 C32 . . . . 2.4(6) ?
    C35 C36 N9 Fe2 . . . . -178.5(3) ?
    C33 C32 N9 C36 . . . . -3.0(5) ?
    C31 C32 N9 C36 . . . . 179.6(3) ?
    C33 C32 N9 Fe2 . . . . 177.8(3) ?
    C31 C32 N9 Fe2 . . . . 0.3(4) ?
    N8 Fe2 N9 C36 . . . . -179.1(4) ?
    C38 Fe2 N9 C36 . . . . -0.9(4) ?
    N7 Fe2 N9 C36 . . . . 176.1(4) ?
    C37 Fe2 N9 C36 . . . . -85.3(4) ?
    C39 Fe2 N9 C36 . . . . 84.9(4) ?
    N8 Fe2 N9 C32 . . . . 0.0(3) ?
    C38 Fe2 N9 C32 . . . . 178.3(3) ?
    N7 Fe2 N9 C32 . . . . -4.8(7) ?
    C37 Fe2 N9 C32 . . . . 93.9(3) ?
    C39 Fe2 N9 C32 . . . . -96.0(3) ?
data_global
_journal_date_recd_electronic     2011-10-06
_journal_date_accepted     2011-11-06
_journal_name_full     'Acta Crystallographica, Section E'
_journal_year     2011
_journal_volume     67
_journal_issue     12
_journal_page_first     m1734
_journal_page_last     m1734
_journal_paper_category     QM
_journal_coeditor_code     YK2026
_publ_contact_author_name     'Xiaoping Shen'
_publ_contact_author_address
;
School of Chemistry and Chemical Engineering,
Jiangsu University, Zhenjiang 212013, People's Republic of China
;
_publ_contact_author_email     'xiaopingshen@163.com'
_publ_contact_author_fax     ?
_publ_contact_author_phone     ?
_publ_section_title
;\
Bis[<i>N</i>-(pyridin-2-ylcarbonyl)pyridine-2-carboximidato-\k^3^<i>N</i>,\
<i>N</i>',<i>N</i>'']iron(III)
tris(cyanido-\k<i>C</i>)[<i>N</i>-(pyridin-2-ylcarbonyl)pyridine-2-\
carboximidato-\k^3^<i>N</i>,<i>N</i>',<i>N</i>'']ferrate(III) monohydrate
;
loop_
    _publ_author_name
    _publ_author_footnote
    _publ_author_address
    'Xiao, Yunyun' .
;
School of Chemistry and Chemical Engineering, Jiangsu University,
Zhenjiang 212013, People's Republic of China
;
    'Shen, Xiaoping' .
;
School of Chemistry and Chemical Engineering, Jiangsu University,
Zhenjiang 212013, People's Republic of China
;
    'Li, Yizhi' .
;
State Key Laboratory of Coordination Chemistry,
Nanjing University, Nanjing 210093, People's Republic of China
;
