# Supplementary material for: Bis[N-(pyridin-2-ylcarbon­yl)pyridine-2-carboximidato-κ3 N,N′,N′′]iron(III) tris­(cyanido-κC)[N-(pyridin-2-ylcarbon­yl)pyridine-2-carboximidato-κ3 N,N′,N′′]ferrate(III) monohydrate
Source: Acta Crystallogr Sect E Struct Rep Online. 2011 Nov 9;67(Pt 12):m1734. doi: 10.1107/S1600536811046800 (PMC3238645; doi:10.1107/S1600536811046800)
Supplement: Supplementary file 2 [file e-67-m1734-Isup2.hkl]

# 
# h,k,l, Fc-squared, Fo-squared, sigma(Fo-squared) and status flag 
# 
data_I
_shelx_title ' 12 in P-1' 
_shelx_refln_list_code          4 
_shelx_F_calc_maximum      250.00 
_exptl_crystal_F_000       904.00 
_reflns_d_resolution_high  0.8310 
 
loop_ 
 _symmetry_equiv_pos_as_xyz 
 'x, y, z' 
 '-x, -y, -z' 
 
_cell_length_a     9.6116 
_cell_length_b    14.2025 
_cell_length_c    15.1032 
_cell_angle_alpha  98.154 
_cell_angle_beta   99.645 
_cell_angle_gamma 104.558 
 
_shelx_F_squared_multiplier     1.000 
 
loop_ 
 _refln_index_h 
 _refln_index_k 
 _refln_index_l 
 _refln_F_squared_calc 
 _refln_F_squared_meas 
 _refln_F_squared_sigma 
 _refln_observed_status 
   2   0   0     2251.12     2310.62     34.54 o 
   3   0   0     7119.36     7499.80     67.61 o 
   4   0   0     5643.88     5787.00     60.13 o 
   5   0   0        7.29       18.43      8.13 o 
   6   0   0       26.80       53.65     10.62 o 
   7   0   0        0.37        3.87      4.16 o 
   8   0   0      777.19      774.98     23.47 o 
   9   0   0      274.74      245.43      3.85 o 
  10   0   0       61.48       80.70     16.16 o 
 -11   1   0       41.34       48.28      4.22 o 
 -10   1   0      147.02      158.15     13.11 o 
  -9   1   0      823.11      802.43     15.70 o 
  -8   1   0      338.69      328.81      7.68 o 
  -7   1   0      188.47      184.59      1.91 o 
  -6   1   0     2253.31     2222.41     20.96 o 
  -5   1   0     3754.50     3708.13     25.38 o 
  -4   1   0       26.33       30.35      6.18 o 
  -3   1   0     4781.03     4786.47     27.45 o 
  -2   1   0      266.69      256.27      9.44 o 
   1   1   0       70.79       58.10     35.80 o 
   2   1   0     1506.71     1514.54     83.42 o 
   3   1   0     4062.08     3996.40     29.78 o 
   4   1   0      753.45      753.01     16.98 o 
   5   1   0     4942.14     4705.01      5.91 o 
   6   1   0      791.19      778.39     14.01 o 
   7   1   0      523.52      530.29     13.98 o 
   8   1   0      735.60      685.07     14.71 o 
   9   1   0      682.58      681.79     27.17 o 
  10   1   0        0.79       24.30     18.01 o 
 -11   2   0       42.45       35.17      7.18 o 
 -10   2   0        9.06       21.89      2.94 o 
  -9   2   0       62.94       59.46      8.81 o 
  -8   2   0     1111.22     1057.56     15.51 o 
  -7   2   0      270.22      258.50      6.57 o 
  -6   2   0       25.17       27.18      3.92 o 
  -5   2   0      772.48      782.09      6.57 o 
  -4   2   0     1541.37     1631.82     14.90 o 
  -3   2   0     1030.68     1027.45      9.85 o 
  -2   2   0       84.42      100.20      5.52 o 
  -1   2   0    32464.98    31877.95      1.52 o 
   1   2   0     6522.10     6589.46     49.72 o 
   2   2   0     2476.30     2473.44     33.43 o 
   3   2   0      838.34      845.45      9.81 o 
   4   2   0     1526.72     1562.15     20.92 o 
   5   2   0        8.06       26.00      6.80 o 
   6   2   0        7.93       28.62      9.44 o 
   7   2   0     1197.56     1165.75     19.58 o 
   8   2   0      179.00      216.19     16.35 o 
   9   2   0       19.53       36.63      7.29 o 
  10   2   0        0.36       43.09     27.96 o 
 -11   3   0        5.66       29.40     11.75 o 
 -10   3   0      315.74      322.07     18.81 o 
  -9   3   0      233.09      242.80      7.58 o 
  -8   3   0       30.32       70.27     10.69 o 
  -7   3   0      661.88      644.08     10.48 o 
  -6   3   0     1796.34     1757.14     34.52 o 
  -5   3   0      977.72     1082.57     30.18 o 
  -4   3   0        0.82       41.80     16.66 o 
  -3   3   0     2013.08     1898.16      3.82 o 
  -2   3   0       82.20      100.06     12.47 o 
  -1   3   0     2257.00     2231.97     78.85 o 
   0   3   0      210.11      186.62      1.41 o 
   1   3   0       34.25       65.28      5.97 o 
   2   3   0     1720.65     1790.00     26.10 o 
   3   3   0        3.83       29.52     13.62 o 
   4   3   0      817.90      781.10     13.37 o 
   5   3   0     2959.71     2900.06     14.70 o 
   6   3   0      920.23      868.77      6.22 o 
   7   3   0       15.80       52.47     18.42 o 
   8   3   0      566.01      525.09     14.02 o 
   9   3   0      105.42      113.43     34.05 o 
  10   3   0        1.01       12.08     31.44 o 
 -11   4   0        7.57       22.41     17.39 o 
 -10   4   0       81.96       92.95     13.59 o 
  -9   4   0       45.91       57.73      7.11 o 
  -8   4   0       23.84       41.82     20.31 o 
  -7   4   0        5.29       20.13      6.07 o 
  -6   4   0      190.12      182.64      7.51 o 
  -5   4   0     1262.02     1324.62     49.29 o 
  -4   4   0     8536.32     8225.54     41.92 o 
  -3   4   0    12697.82    12530.96    129.20 o 
  -2   4   0     2652.43     2662.06     68.52 o 
  -1   4   0       27.71       35.20      6.05 o 
   0   4   0     1235.69     1195.82     19.97 o 
   1   4   0     3634.94     3666.96     19.54 o 
   2   4   0    13542.17    13495.92    123.11 o 
   3   4   0     2061.45     2098.01     56.92 o 
   4   4   0      705.87      644.42      8.24 o 
   5   4   0       26.94       18.09      1.97 o 
   6   4   0        2.70       12.95     15.18 o 
   7   4   0      301.16      316.10     11.70 o 
   8   4   0        6.16       17.13     13.45 o 
   9   4   0       11.30       38.31     14.85 o 
 -11   5   0        1.92        5.77      4.38 o 
 -10   5   0      414.20      399.66      8.35 o 
  -9   5   0      769.53      698.83     10.54 o 
  -8   5   0       31.30       43.45      7.82 o 
  -7   5   0      838.53      818.34     28.27 o 
  -6   5   0     1045.95      961.60     72.24 o 
  -5   5   0        2.85       39.92     14.64 o 
  -4   5   0     1332.78     1311.92     41.43 o 
  -3   5   0     3104.45     3136.48     34.06 o 
  -2   5   0      538.50      563.44      4.24 o 
  -1   5   0      120.13      114.48     10.85 o 
   0   5   0      187.07      199.93     10.49 o 
   1   5   0     1535.67     1531.82     32.08 o 
   2   5   0     1661.00     1844.14     34.30 o 
   3   5   0       94.31       96.36      6.94 o 
   4   5   0     1377.68     1345.07     28.50 o 
   5   5   0     1690.81     1633.10     24.15 o 
   6   5   0      268.88      259.54     12.61 o 
   7   5   0      775.58      786.21     24.27 o 
   8   5   0      467.91      409.82     29.43 o 
   9   5   0        2.64       68.98     26.87 o 
 -11   6   0       15.01       37.33     24.37 o 
 -10   6   0        0.01        0.82      3.05 o 
  -9   6   0       39.08       85.10     12.36 o 
  -8   6   0      401.42      390.13     13.36 o 
  -7   6   0      172.43      188.48     21.63 o 
  -6   6   0      109.15      133.53     11.46 o 
  -5   6   0     3031.90     2960.24     60.02 o 
  -4   6   0     5367.02     5236.58     20.07 o 
  -3   6   0      285.72      279.47     22.94 o 
  -2   6   0      814.77      734.30     10.49 o 
  -1   6   0     3626.72     3455.13     15.40 o 
   0   6   0      185.31      181.13      2.03 o 
   1   6   0     1230.03     1330.23     34.04 o 
   2   6   0     5666.18     5628.18      8.46 o 
   3   6   0     1305.69     1437.60     13.31 o 
   4   6   0      104.66      113.62      6.19 o 
   5   6   0       62.45       61.02      4.88 o 
   6   6   0      377.07      360.31      6.94 o 
   7   6   0        0.07       11.07      1.34 o 
   8   6   0       39.42       70.15     20.45 o 
   9   6   0       28.43       64.08     21.65 o 
 -11   7   0      108.84      109.22     12.48 o 
 -10   7   0     1062.46      960.98      7.51 o 
  -9   7   0      544.84      495.14      7.04 o 
  -8   7   0       71.87      102.58     10.66 o 
  -7   7   0      352.17      354.75      8.83 o 
  -6   7   0      420.22      459.27     13.67 o 
  -5   7   0      195.61      210.02      5.51 o 
  -4   7   0      245.02      246.29     13.74 o 
  -3   7   0      658.19      597.15      5.55 o 
  -2   7   0      147.85      175.29     12.12 o 
  -1   7   0      147.50      167.71      9.12 o 
   0   7   0      856.39      863.95     10.99 o 
   1   7   0      623.55      574.50     12.38 o 
   2   7   0       34.83       57.97     15.19 o 
   3   7   0      399.15      452.25     30.12 o 
   4   7   0      590.99      546.08      4.02 o 
   5   7   0      357.65      421.28     26.26 o 
   6   7   0      341.87      309.11      7.21 o 
   7   7   0     2185.91     1979.64     22.36 o 
   8   7   0      509.65      462.86     12.45 o 
 -11   8   0       14.28       32.44     20.40 o 
 -10   8   0       17.36       41.59     16.56 o 
  -9   8   0       36.21       40.71     12.10 o 
  -8   8   0        1.06       27.84     12.69 o 
  -7   8   0      131.22      142.77      8.18 o 
  -6   8   0      120.22      124.87      2.14 o 
  -5   8   0      793.15      763.58     24.05 o 
  -4   8   0       54.47       80.92     11.46 o 
  -3   8   0     2015.21     1937.55      5.87 o 
  -2   8   0     4996.32     4647.56      5.55 o 
  -1   8   0     4662.00     4600.30      8.48 o 
   0   8   0     1659.35     1869.24     10.64 o 
   1   8   0        6.98        8.20     16.38 o 
   2   8   0     1046.19     1063.63     15.10 o 
   3   8   0       55.23       67.27     10.88 o 
   4   8   0       55.70      102.34     15.35 o 
   5   8   0       63.57       57.42      5.20 o 
   6   8   0       28.29       39.80     12.80 o 
   7   8   0       22.36       28.18     12.73 o 
   8   8   0       16.77       86.28     27.31 o 
 -10   9   0      420.13      384.05     31.93 o 
  -9   9   0      379.91      333.97      6.12 o 
  -8   9   0      252.65      242.98     20.97 o 
  -7   9   0      942.77      899.69      7.53 o 
  -6   9   0        3.29       27.88     14.35 o 
  -5   9   0       20.70       42.30     11.53 o 
  -4   9   0      389.44      392.19      6.66 o 
  -3   9   0     1060.58     1044.47     59.04 o 
  -2   9   0     1246.64     1233.45     21.60 o 
  -1   9   0     1570.96     1552.28     27.40 o 
   0   9   0      428.66      468.73     14.93 o 
   1   9   0      188.35      178.28     21.94 o 
   2   9   0        1.22       21.04     23.62 o 
   3   9   0      103.58      126.01     13.47 o 
   4   9   0     1606.56     1546.35     28.17 o 
   5   9   0       32.44       38.57      5.35 o 
   6   9   0      677.96      598.97      3.08 o 
   7   9   0      808.86      702.89      3.64 o 
 -10  10   0        0.21       28.18     31.88 o 
  -9  10   0       41.04       53.26     15.21 o 
  -8  10   0      163.03      186.16     17.75 o 
  -7  10   0      164.99      171.84      8.21 o 
  -6  10   0      293.10      342.22     17.96 o 
  -5  10   0      856.48      794.39      9.24 o 
  -4  10   0        9.48       32.53     14.61 o 
  -3  10   0      299.86      283.17     11.65 o 
  -2  10   0     4295.82     4081.28      6.66 o 
  -1  10   0      407.16      451.66     13.11 o 
   0  10   0        5.04        6.83      7.70 o 
   1  10   0      853.86      858.30     41.19 o 
   2  10   0      183.21      172.64     23.45 o 
   3  10   0      241.30      306.32     11.73 o 
   4  10   0       58.84       70.27      9.15 o 
   5  10   0        2.20       13.86      7.76 o 
   6  10   0        5.56        2.70      9.63 o 
 -10  11   0       60.61       79.10     40.91 o 
  -9  11   0       93.32      126.52     24.68 o 
  -8  11   0      157.25      148.68     28.14 o 
  -7  11   0      126.13      139.88     19.10 o 
  -6  11   0       75.93       88.60      3.23 o 
  -5  11   0      136.62      130.11     17.06 o 
  -4  11   0        7.56       16.31     14.75 o 
  -3  11   0       50.30       47.47      3.86 o 
  -2  11   0      457.83      460.16     20.65 o 
  -1  11   0      152.67      186.10     10.53 o 
   0  11   0       23.95       37.95      8.01 o 
   1  11   0       35.97       44.67     10.36 o 
   2  11   0       37.35       49.26      4.06 o 
   3  11   0      468.29      414.00     15.11 o 
   4  11   0      351.22      281.56     22.34 o 
   5  11   0      152.97      141.15      5.66 o 
   6  11   0      163.96      137.74     13.82 o 
  -9  12   0       82.19       83.98      3.76 o 
  -8  12   0      246.03      244.40     13.60 o 
  -7  12   0      121.42      158.28     16.09 o 
  -6  12   0       62.31       94.34     12.41 o 
  -5  12   0        4.84       19.87      6.17 o 
  -4  12   0       29.26       45.57     12.57 o 
  -3  12   0       76.17       64.03      9.70 o 
  -2  12   0       19.42       37.11     14.57 o 
  -1  12   0       20.99       56.87     15.02 o 
   0  12   0       63.96       70.95     18.66 o 
   1  12   0       49.78       46.15      8.47 o 
   2  12   0      127.08      158.68     27.25 o 
   3  12   0       13.23       52.57     26.00 o 
   4  12   0       59.12       84.19     21.98 o 
   5  12   0       47.34       48.19      6.08 o 
  -9  13   0      126.80      148.95     11.97 o 
  -8  13   0      173.46      158.58      9.19 o 
  -7  13   0      239.31      246.35     26.66 o 
  -6  13   0       16.10       72.57     13.23 o 
  -5  13   0       24.35       46.70     11.01 o 
  -4  13   0      276.34      256.92      6.99 o 
  -3  13   0       27.30       57.59     12.88 o 
  -2  13   0       18.35       38.01      6.62 o 
  -1  13   0       56.42       52.95     24.27 o 
   0  13   0       36.48       59.05     11.39 o 
   1  13   0      135.15      124.38     26.55 o 
   2  13   0      298.40      322.47     12.29 o 
   3  13   0      518.46      453.47     20.99 o 
   4  13   0      150.12      166.59     11.59 o 
  -8  14   0       31.03       80.19     40.47 o 
  -7  14   0       98.23       89.48     23.87 o 
  -6  14   0      270.66      235.38      5.65 o 
  -5  14   0       76.59       84.40      7.85 o 
  -4  14   0        1.14       13.40      6.27 o 
  -3  14   0      938.60      879.02     16.84 o 
  -2  14   0      433.60      396.54     24.19 o 
  -1  14   0        1.76       35.60     16.62 o 
   0  14   0      134.93      149.97     18.91 o 
   1  14   0      118.21      149.07     23.28 o 
   2  14   0       11.29       14.35     32.10 o 
   3  14   0       69.54       80.38     14.96 o 
  -7  15   0      132.06      122.84      4.57 o 
  -6  15   0        4.89       19.48      2.90 o 
  -5  15   0       20.80       28.29      3.03 o 
  -4  15   0       35.96       58.13     14.27 o 
  -3  15   0      113.61      136.43     21.16 o 
  -2  15   0       26.55       44.88     21.37 o 
  -1  15   0        1.65       27.70     13.81 o 
   0  15   0       25.47       53.74     12.08 o 
   1  15   0       48.69       66.74     14.22 o 
   2  15   0      278.27      252.14     14.43 o 
  -6  16   0      481.62      416.71      2.07 o 
  -5  16   0        1.36        8.40      5.66 o 
  -4  16   0      151.23      148.56     20.68 o 
  -3  16   0      551.21      528.61     23.72 o 
  -2  16   0       95.71       95.62      1.73 o 
  -1  16   0        0.16        4.53     10.99 o 
   0  16   0      404.95      387.75     15.41 o 
   3 -17   1       47.49       52.57      2.60 o 
   0 -16   1       67.91       91.58     23.61 o 
   1 -16   1      149.82      165.57      9.00 o 
   2 -16   1       79.37      128.53     19.91 o 
   3 -16   1        0.10       10.97      6.64 o 
   4 -16   1      115.29      122.53      2.39 o 
   5 -16   1      188.94      166.32     18.55 o 
   6 -16   1       17.09       34.47     22.46 o 
  -2 -15   1      468.67      448.67     15.78 o 
  -1 -15   1      411.02      371.02     20.02 o 
   0 -15   1       57.28       68.29     25.62 o 
   1 -15   1       54.42       51.16      1.85 o 
   2 -15   1       33.21       49.41      7.83 o 
   3 -15   1        3.32        6.33      4.13 o 
   4 -15   1       81.51       59.08     12.89 o 
   5 -15   1        0.62       46.26     32.26 o 
   6 -15   1      139.38      133.43     15.61 o 
   7 -15   1      189.98      179.41      4.46 o 
  -3 -14   1      284.65      258.30     11.73 o 
  -2 -14   1      316.06      349.51     19.43 o 
  -1 -14   1        6.12       14.37     19.53 o 
   0 -14   1      117.11      144.23     27.15 o 
   1 -14   1      651.27      594.73      2.20 o 
   2 -14   1       93.40      137.68     23.92 o 
   3 -14   1       82.59      124.71     16.51 o 
   4 -14   1      658.42      637.97      8.54 o 
   5 -14   1       68.71       72.64     24.06 o 
   6 -14   1        1.96       17.71     16.67 o 
   7 -14   1      543.38      490.55     11.47 o 
   8 -14   1      272.35      276.78     15.38 o 
  -4 -13   1       50.04       70.84     10.88 o 
  -3 -13   1       31.74       38.91     15.82 o 
  -2 -13   1       75.32       85.06     10.36 o 
  -1 -13   1       42.14       41.03      7.30 o 
   0 -13   1       98.76      110.01     25.84 o 
   1 -13   1        4.42       31.86     33.95 o 
   2 -13   1       46.57       80.85     10.84 o 
   3 -13   1       29.91       26.71     13.10 o 
   4 -13   1       12.93       21.54      1.90 o 
   5 -13   1       32.39       60.59     11.79 o 
   6 -13   1      171.92      182.81     15.77 o 
   7 -13   1        0.39       19.46     21.21 o 
   8 -13   1        0.24       29.43     24.90 o 
   9 -13   1       36.71       54.66      4.73 o 
  -5 -12   1       76.88       76.62     12.73 o 
  -4 -12   1       10.85       23.32     17.11 o 
  -3 -12   1      365.51      361.19     11.43 o 
  -2 -12   1        1.84       36.44     12.13 o 
  -1 -12   1       22.47       41.45     18.11 o 
   0 -12   1     1113.03     1159.39     38.84 o 
   1 -12   1     1326.28     1353.65     44.12 o 
   2 -12   1       79.33      143.42     20.84 o 
   3 -12   1     1387.49     1353.01     16.22 o 
   4 -12   1     1045.98     1045.40      9.27 o 
   5 -12   1      216.97      211.30      2.49 o 
   6 -12   1        0.80       26.92      4.55 o 
   7 -12   1      132.33      165.60     14.63 o 
   8 -12   1      219.51      224.00     18.15 o 
   9 -12   1       70.82      116.41     25.62 o 
  -6 -11   1       40.00       75.11     18.39 o 
  -5 -11   1      176.83      185.85     22.69 o 
  -4 -11   1      718.44      617.28     27.71 o 
  -3 -11   1       10.76       18.16      2.38 o 
  -2 -11   1      162.98      163.93     11.45 o 
  -1 -11   1      437.90      455.13     16.56 o 
   0 -11   1      403.24      362.78     28.68 o 
   1 -11   1      871.69      853.89     45.32 o 
   2 -11   1       27.74       39.94     13.59 o 
   3 -11   1      725.16      708.64      7.83 o 
   4 -11   1        0.80        7.37      7.49 o 
   5 -11   1      313.64      338.89     14.56 o 
   6 -11   1      115.59      123.68      8.84 o 
   7 -11   1       33.36       65.84     21.95 o 
   8 -11   1      438.96      457.84     33.95 o 
   9 -11   1       59.89       66.37      5.69 o 
  10 -11   1       12.79       17.30      9.90 o 
  -7 -10   1        0.52        8.49      1.96 o 
  -6 -10   1        6.28       14.55      7.03 o 
  -5 -10   1       65.68       67.90     15.69 o 
  -4 -10   1       34.47       63.28      9.52 o 
  -3 -10   1       41.64       52.93     17.91 o 
  -2 -10   1      478.87      481.08      8.30 o 
  -1 -10   1      529.42      522.46     11.23 o 
   0 -10   1      681.11      716.40     18.44 o 
   1 -10   1      792.48      819.78      8.52 o 
   2 -10   1      161.39      154.75     22.53 o 
   3 -10   1     1041.46     1126.67     23.32 o 
   4 -10   1     1470.48     1494.24     10.10 o 
   5 -10   1        1.89       43.64     15.16 o 
   6 -10   1      477.37      463.34      4.21 o 
   7 -10   1        4.78       44.03     12.66 o 
   8 -10   1       43.53       57.33     11.46 o 
   9 -10   1        9.29       39.99     15.73 o 
  10 -10   1        6.60       31.28      9.97 o 
  -7  -9   1       75.12       90.06     15.10 o 
  -6  -9   1       61.47       72.00     22.35 o 
  -5  -9   1      259.95      270.54     12.88 o 
  -4  -9   1      102.27      145.23      9.49 o 
  -3  -9   1        9.56       34.58     13.89 o 
  -2  -9   1     1171.81     1096.37      4.24 o 
  -1  -9   1      848.62      873.42      9.70 o 
   0  -9   1      583.03      535.61      8.28 o 
   1  -9   1     2534.91     2524.27     13.87 o 
   2  -9   1     1282.91     1254.19     25.97 o 
   3  -9   1      679.09      766.84     31.08 o 
   4  -9   1      439.54      430.73     11.16 o 
   5  -9   1      875.51      815.64     33.01 o 
   6  -9   1        4.99       28.61      5.70 o 
   7  -9   1       75.17       98.25     21.61 o 
   8  -9   1      146.48      141.07     17.06 o 
   9  -9   1       22.82       37.44     27.02 o 
  10  -9   1       76.10      154.82     41.13 o 
  -8  -8   1        7.43       24.15     20.24 o 
  -7  -8   1        4.37       70.21     15.35 o 
  -6  -8   1       67.05       71.09     15.81 o 
  -5  -8   1       20.65       58.75     12.65 o 
  -4  -8   1        1.16        0.00      6.14 o 
  -3  -8   1     1454.33     1496.35     41.96 o 
  -2  -8   1      420.20      448.99     20.60 o 
  -1  -8   1      261.19      252.75     21.65 o 
   0  -8   1      712.22      727.62      0.97 o 
   1  -8   1      169.87      180.53      8.18 o 
   2  -8   1      263.20      282.31      6.86 o 
   3  -8   1     1301.60     1311.35     11.14 o 
   4  -8   1      160.99      149.79     13.88 o 
   5  -8   1      946.65     1013.18     43.55 o 
   6  -8   1     1465.45     1543.74     17.10 o 
   7  -8   1       28.59       33.60      7.79 o 
   8  -8   1        4.50       23.89     13.38 o 
   9  -8   1       39.29       56.09      5.84 o 
  10  -8   1        1.24       33.76     17.27 o 
  11  -8   1        4.72       16.65     11.47 o 
  -8  -7   1      175.55      184.96     17.19 o 
  -7  -7   1       16.06       18.63     11.34 o 
  -6  -7   1       42.72       62.79     22.08 o 
  -5  -7   1        2.34       25.07     15.12 o 
  -4  -7   1      290.01      282.61      7.35 o 
  -3  -7   1      816.68      713.66     11.00 o 
  -2  -7   1     2329.52     2218.07     28.08 o 
  -1  -7   1      519.71      530.69     17.48 o 
   0  -7   1      592.61      581.81     10.18 o 
   1  -7   1      153.26      172.30     10.47 o 
   2  -7   1     1947.82     1958.78     11.18 o 
   3  -7   1       45.99       61.97      7.68 o 
   4  -7   1      753.12      726.51     13.29 o 
   5  -7   1     1269.46     1217.29      9.61 o 
   6  -7   1      174.98      180.65      5.73 o 
   7  -7   1       29.48       29.39      6.33 o 
   8  -7   1       20.86       54.23     11.58 o 
   9  -7   1       21.96       20.26      4.10 o 
  10  -7   1       33.85       59.85     15.16 o 
  11  -7   1      191.73      174.72      3.43 o 
  -9  -6   1       22.30       33.08     36.88 o 
  -8  -6   1      133.66      122.21     19.20 o 
  -7  -6   1      505.55      496.38      7.48 o 
  -6  -6   1       43.73       65.72     15.33 o 
  -5  -6   1       78.42       85.66     12.36 o 
  -4  -6   1     1142.52     1108.13     12.33 o 
  -3  -6   1      564.37      674.84     18.17 o 
  -2  -6   1      436.72      413.60     14.07 o 
  -1  -6   1     3084.17     2965.60     82.43 o 
   0  -6   1     2161.51     2079.77      8.17 o 
   1  -6   1       16.75       13.52      8.91 o 
   2  -6   1     1327.29     1387.42     57.92 o 
   3  -6   1     3119.17     2969.62     64.74 o 
   4  -6   1      267.57      281.73      6.83 o 
   5  -6   1      507.52      558.64     23.08 o 
   6  -6   1     2078.10     1974.32     28.25 o 
   7  -6   1        4.24       53.47     15.83 o 
   8  -6   1        0.08       28.47     10.76 o 
   9  -6   1      364.92      349.59      8.03 o 
  10  -6   1       77.26       81.84      3.39 o 
  11  -6   1        9.95       27.37     10.04 o 
  -9  -5   1      382.49      349.36      3.16 o 
  -8  -5   1      295.26      274.40      5.89 o 
  -7  -5   1      357.67      361.39     20.32 o 
  -6  -5   1      223.52      234.66      5.03 o 
  -5  -5   1     1521.61     1355.73     64.46 o 
  -4  -5   1        0.60       21.31     13.29 o 
  -3  -5   1     2589.76     2551.85     30.54 o 
  -2  -5   1     6419.79     6375.28     15.27 o 
  -1  -5   1      130.30      138.71     14.98 o 
   0  -5   1     3359.94     3348.61     12.74 o 
   1  -5   1      335.86      340.14      9.06 o 
   2  -5   1     3030.10     2948.88     30.00 o 
   3  -5   1     1550.07     1605.56     28.92 o 
   4  -5   1     5963.31     5825.36     18.33 o 
   5  -5   1      970.14     1070.46     18.46 o 
   6  -5   1      487.80      516.76     15.55 o 
   7  -5   1      947.53      928.03      4.31 o 
   8  -5   1       72.72       88.49      5.61 o 
   9  -5   1       60.44       62.32      9.09 o 
  10  -5   1      408.68      341.05      2.12 o 
  11  -5   1      224.58      202.76      4.90 o 
 -10  -4   1       38.39       74.09     15.67 o 
  -9  -4   1       31.36       27.13      7.24 o 
  -8  -4   1       51.51       67.77      5.95 o 
  -7  -4   1       44.66       52.98     14.16 o 
  -6  -4   1       10.61       31.21     12.50 o 
  -5  -4   1      376.89      347.98     11.99 o 
  -4  -4   1      193.56      190.35      2.81 o 
  -3  -4   1      557.88      532.23      7.60 o 
  -2  -4   1     8577.22     8552.43     16.08 o 
  -1  -4   1     3667.98     3718.91     22.68 o 
   0  -4   1       34.88       28.31     18.89 o 
   1  -4   1       71.74       82.83      9.16 o 
   2  -4   1     1524.03     1593.87     26.14 o 
   3  -4   1     8830.77     8689.28     14.65 o 
   4  -4   1     3095.40     2992.76      7.29 o 
   5  -4   1      277.22      304.85     10.65 o 
   6  -4   1      500.36      498.83     17.99 o 
   7  -4   1        4.21       20.44      9.23 o 
   8  -4   1       51.54       74.79      7.58 o 
   9  -4   1       87.36      109.87     14.51 o 
  10  -4   1       87.49       88.47     28.67 o 
  11  -4   1       12.84       29.81      6.90 o 
 -10  -3   1      275.30      300.62     18.06 o 
  -9  -3   1      185.84      196.57     15.78 o 
  -8  -3   1      367.84      363.87     13.02 o 
  -7  -3   1     1091.66     1142.63     36.11 o 
  -6  -3   1     2476.38     2281.23     13.31 o 
  -5  -3   1      880.56      930.74      6.08 o 
  -4  -3   1      952.18     1060.52     19.61 o 
  -3  -3   1      509.42      510.02      9.34 o 
  -2  -3   1      125.12      136.20     11.89 o 
  -1  -3   1    24870.02    24548.72     67.36 o 
   0  -3   1      127.15      144.56     18.61 o 
   1  -3   1     1024.78     1008.99     39.60 o 
   3  -3   1      134.89      178.78     11.99 o 
   4  -3   1      606.86      630.93     11.19 o 
   5  -3   1      580.00      584.51     45.39 o 
   6  -3   1      460.33      514.66     38.09 o 
   7  -3   1     1742.44     1674.64     10.49 o 
   8  -3   1      503.65      537.35     54.24 o 
   9  -3   1      316.69      302.97      8.57 o 
  10  -3   1      296.66      282.74     10.71 o 
  11  -3   1      443.23      398.96      6.20 o 
 -10  -2   1        0.55       27.64     39.60 o 
  -9  -2   1      139.58      149.52     14.11 o 
  -8  -2   1      185.01      198.74     17.19 o 
  -7  -2   1      320.21      339.78     16.42 o 
  -6  -2   1      118.83      104.51      5.35 o 
  -5  -2   1     1325.87     1211.82      4.98 o 
  -4  -2   1     1546.80     1593.82     52.82 o 
  -3  -2   1       31.10       91.95     16.68 o 
  -2  -2   1      637.01      685.03      7.49 o 
  -1  -2   1     7992.10     8307.35    106.99 o 
   0  -2   1     2400.74     2609.72     34.27 o 
   1  -2   1    10816.14    10775.67     35.31 o 
   2  -2   1     2194.19     2189.37     17.92 o 
   3  -2   1      972.10     1015.08     24.61 o 
   4  -2   1      225.74      220.14      8.28 o 
   5  -2   1     1976.49     2004.02     24.59 o 
   6  -2   1      681.37      712.96     16.11 o 
   7  -2   1       90.99      114.04     11.43 o 
   8  -2   1      789.67      744.32      5.85 o 
   9  -2   1        2.45        8.74      4.86 o 
  10  -2   1       45.36       46.85     10.08 o 
  11  -2   1        0.37       29.51     10.67 o 
 -10  -1   1      432.51      384.15      4.46 o 
  -9  -1   1      180.53      162.86     10.75 o 
  -8  -1   1      651.20      636.77     35.20 o 
  -7  -1   1     1642.93     1744.27     11.19 o 
  -6  -1   1     2894.39     2819.76     51.71 o 
  -5  -1   1      949.70      931.11     59.70 o 
  -4  -1   1     4325.46     4266.63     13.66 o 
  -3  -1   1     1591.93     1572.65     48.61 o 
  -2  -1   1     1918.93     2070.19     22.44 o 
  -1  -1   1      134.84      144.65      4.40 o 
   2  -1   1     2815.22     2691.70     28.58 o 
   3  -1   1     2026.22     2063.12     12.45 o 
   4  -1   1     3850.14     3815.04     14.09 o 
   5  -1   1     1248.33     1190.71     31.12 o 
   6  -1   1     2431.88     2353.21     15.54 o 
   7  -1   1     1037.32     1006.21     68.26 o 
   8  -1   1      830.64      773.54     35.56 o 
   9  -1   1       40.84       59.62     13.26 o 
  10  -1   1      402.45      396.31     10.81 o 
 -11   0   1       19.11       37.65     36.34 o 
 -10   0   1        7.96       36.09      6.85 o 
  -9   0   1       29.76       28.55      5.05 o 
  -8   0   1       20.60       37.21      5.90 o 
  -7   0   1       10.72        9.38      7.89 o 
  -6   0   1     1685.19     1659.45      9.89 o 
  -5   0   1     5796.62     5671.88     12.50 o 
  -4   0   1     2440.34     2635.85     24.41 o 
  -3   0   1       47.05       51.70      6.32 o 
  -2   0   1       52.43       79.29     10.55 o 
   2   0   1        7.73       30.83      3.73 o 
   3   0   1        8.22       13.52     23.52 o 
   4   0   1     5634.79     5466.32     31.70 o 
   5   0   1     6011.24     5926.65     36.58 o 
   6   0   1      419.36      377.46      4.29 o 
   7   0   1      228.46      241.22     10.44 o 
   8   0   1        0.61       11.65      4.80 o 
   9   0   1       19.87       24.60      6.59 o 
  10   0   1       35.20       65.88     22.50 o 
 -11   1   1      320.36      353.71     25.57 o 
 -10   1   1      961.66      871.39     13.22 o 
  -9   1   1        0.19        6.16     15.63 o 
  -8   1   1     1141.53     1173.81     39.39 o 
  -7   1   1     2583.79     2520.58     48.58 o 
  -6   1   1      499.07      497.30     10.95 o 
  -5   1   1     1442.78     1386.38     28.92 o 
  -4   1   1     1803.01     1825.81     35.77 o 
  -3   1   1      579.97      631.80      9.13 o 
  -2   1   1       59.95       68.37      7.40 o 
   1   1   1      159.51      154.16     11.42 o 
   2   1   1      667.82      701.53     10.99 o 
   3   1   1     1546.77     1580.99      9.97 o 
   4   1   1     2607.26     2616.56     26.37 o 
   5   1   1       75.79      135.35     11.35 o 
   6   1   1     2187.04     2217.48     25.26 o 
   7   1   1     1718.48     1609.55     24.66 o 
   8   1   1       93.34       85.64      3.07 o 
   9   1   1      560.93      524.46      6.02 o 
  10   1   1      458.87      423.47     12.59 o 
 -11   2   1       34.93       29.66     11.83 o 
 -10   2   1       26.49       93.15     21.48 o 
  -9   2   1       69.26       79.27      5.50 o 
  -8   2   1      170.85      161.13     17.72 o 
  -7   2   1     1430.65     1379.85     24.46 o 
  -6   2   1     1780.67     1860.33     40.18 o 
  -5   2   1     1818.07     1758.02     38.95 o 
  -4   2   1      107.04      103.81      5.35 o 
  -3   2   1       54.38       94.17     12.53 o 
  -2   2   1    35258.58    34448.93     93.58 o 
  -1   2   1     2500.15     2566.34     19.46 o 
   0   2   1     2622.50     2625.98     24.44 o 
   1   2   1    33948.10    33162.25     61.35 o 
   2   2   1      260.73      269.16     10.49 o 
   3   2   1       84.52       77.41      3.82 o 
   4   2   1     2786.30     2910.56     43.81 o 
   5   2   1     2079.33     2169.14     38.55 o 
   6   2   1     1126.33     1183.27     36.06 o 
   7   2   1      126.89      140.82     20.05 o 
   8   2   1       81.09       71.03     17.65 o 
   9   2   1      137.61      149.39     20.90 o 
  10   2   1       60.60       69.04      8.85 o 
 -11   3   1      445.41      414.27     11.87 o 
 -10   3   1      172.44      183.23     19.24 o 
  -9   3   1      163.89      170.01      5.49 o 
  -8   3   1     1646.30     1643.28     36.29 o 
  -7   3   1      978.39      928.30     11.26 o 
  -6   3   1      678.83      702.59     10.73 o 
  -5   3   1     1354.55     1356.12     37.03 o 
  -4   3   1      533.49      517.80     12.06 o 
  -3   3   1     6653.65     6462.27     16.26 o 
  -2   3   1    11125.04    10871.64     20.71 o 
  -1   3   1      673.59      709.44     12.88 o 
   0   3   1       20.37       26.19     13.61 o 
   1   3   1    18734.60    18416.92     40.30 o 
   2   3   1     2151.10     2119.28     85.94 o 
   3   3   1      490.62      503.82      6.86 o 
   4   3   1     1428.94     1348.00     17.23 o 
   5   3   1       10.99       32.72      8.44 o 
   6   3   1     1514.64     1526.13     52.49 o 
   7   3   1     1431.53     1435.86     36.57 o 
   8   3   1        1.61       24.22      8.22 o 
   9   3   1      326.38      321.94     25.37 o 
  10   3   1      647.99      608.31     25.89 o 
 -11   4   1        1.89       86.22     27.47 o 
 -10   4   1        8.74       19.67      8.71 o 
  -9   4   1       90.10       82.08      5.74 o 
  -8   4   1       46.18       76.94     14.29 o 
  -7   4   1       46.02       47.30     11.36 o 
  -6   4   1     1445.31     1512.89     22.80 o 
  -5   4   1      607.25      603.12     18.05 o 
  -4   4   1     2122.58     2117.56     42.48 o 
  -3   4   1    18031.57    17440.45    123.23 o 
  -2   4   1     1819.72     1785.99     33.60 o 
  -1   4   1       26.10       31.36      4.35 o 
   0   4   1     1198.20     1139.42     12.36 o 
   1   4   1    14419.70    14131.06     22.93 o 
   2   4   1    10149.32    10208.58    119.62 o 
   3   4   1      638.66      653.92     14.85 o 
   4   4   1     1905.47     1918.06     42.12 o 
   5   4   1      316.52      340.53     14.55 o 
   6   4   1       32.05       43.75     17.23 o 
   7   4   1       17.27       10.82     12.84 o 
   8   4   1        1.35       19.17     14.21 o 
   9   4   1        1.98       18.12     29.16 o 
 -11   5   1      326.88      296.64     17.83 o 
 -10   5   1      202.87      184.83     20.94 o 
  -9   5   1      729.58      681.30      8.33 o 
  -8   5   1     1125.86     1151.01     19.59 o 
  -7   5   1      332.85      298.79     15.15 o 
  -6   5   1     1805.65     1694.61     19.70 o 
  -5   5   1     2557.14     2460.38      4.64 o 
  -4   5   1     6402.82     6120.00     31.39 o 
  -3   5   1     1970.53     1967.84     17.23 o 
  -2   5   1       85.29       71.51      1.36 o 
  -1   5   1       96.53      100.68      3.00 o 
   0   5   1        0.29       20.84     11.84 o 
   1   5   1     4002.74     4068.46     15.28 o 
   2   5   1     7683.33     7839.80     62.52 o 
   3   5   1     2395.22     2566.54     13.76 o 
   4   5   1     1022.27      938.64      5.95 o 
   5   5   1      612.38      628.67      9.07 o 
   6   5   1     1691.83     1523.18     10.58 o 
   7   5   1      829.00      758.84     13.22 o 
   8   5   1      190.27      183.58     14.97 o 
   9   5   1      390.43      358.18     34.71 o 
 -11   6   1        0.04        2.01      8.73 o 
 -10   6   1      181.09      163.89     10.12 o 
  -9   6   1      111.70      122.48      4.55 o 
  -8   6   1       33.31       39.10     12.57 o 
  -7   6   1      147.64      157.57     12.12 o 
  -6   6   1      413.44      407.90      9.89 o 
  -5   6   1        6.62       32.55     13.40 o 
  -4   6   1     3410.09     3358.53     15.73 o 
  -3   6   1     1226.24     1154.30     53.67 o 
  -2   6   1     2399.11     2410.57     32.22 o 
  -1   6   1      778.63      735.42     12.92 o 
   0   6   1     1228.03     1229.27     65.45 o 
   1   6   1     2530.48     2598.96      9.48 o 
   2   6   1     1329.82     1414.23     54.91 o 
   3   6   1      413.65      390.38      7.54 o 
   4   6   1      453.24      451.86      4.03 o 
   5   6   1        8.81       18.83      9.27 o 
   6   6   1       50.92       78.34     12.93 o 
   7   6   1      151.48      184.81     19.71 o 
   8   6   1        0.52        4.30     17.95 o 
 -11   7   1      556.67      492.65     35.14 o 
 -10   7   1        4.23        2.24      1.93 o 
  -9   7   1      497.11      527.04     28.22 o 
  -8   7   1     1306.77     1227.19      8.46 o 
  -7   7   1      215.06      211.99      8.31 o 
  -6   7   1      109.34      107.64     16.03 o 
  -5   7   1       60.36       53.76     12.00 o 
  -4   7   1      537.36      538.67     10.63 o 
  -3   7   1     2654.22     2635.70     14.89 o 
  -2   7   1      675.13      645.28     13.28 o 
  -1   7   1       11.45       25.04      9.05 o 
   0   7   1     2658.86     2600.77     14.03 o 
   1   7   1      721.04      707.81     29.13 o 
   2   7   1      648.79      686.74     11.11 o 
   3   7   1      151.13      143.99     13.71 o 
   4   7   1      500.60      515.03      9.86 o 
   5   7   1     1687.18     1520.58     16.01 o 
   6   7   1      664.99      564.58     19.69 o 
   7   7   1       58.90       68.80      3.53 o 
   8   7   1      636.48      538.16     23.07 o 
 -11   8   1       37.53       57.01      5.60 o 
 -10   8   1       73.49       65.95      3.04 o 
  -9   8   1        4.79       30.72     17.81 o 
  -8   8   1       10.97       14.83     16.38 o 
  -7   8   1       17.36       29.88     10.64 o 
  -6   8   1     1568.99     1581.47     25.13 o 
  -5   8   1      378.37      343.00      7.66 o 
  -4   8   1      394.95      396.35      6.71 o 
  -3   8   1     3999.63     3938.35     17.26 o 
  -2   8   1     1082.69     1060.59      3.99 o 
  -1   8   1     2000.73     1800.98     38.32 o 
   0   8   1     3080.50     2884.46     67.62 o 
   1   8   1       57.29       58.05      9.83 o 
   2   8   1      831.53      820.63      7.18 o 
   3   8   1      615.01      622.35     12.39 o 
   4   8   1       45.59       44.71      3.45 o 
   5   8   1        0.61       41.04     14.58 o 
   6   8   1       42.35       36.51     13.99 o 
   7   8   1      165.92      189.26     17.73 o 
 -11   9   1      155.33      157.54     27.85 o 
 -10   9   1        5.72       13.22      6.69 o 
  -9   9   1      217.70      197.36     24.15 o 
  -8   9   1     1234.50     1176.03     23.28 o 
  -7   9   1       41.62       38.58      5.70 o 
  -6   9   1      114.95      111.16     13.42 o 
  -5   9   1       54.86       68.84     11.23 o 
  -4   9   1        0.92       10.62      8.37 o 
  -3   9   1      362.30      376.48      4.89 o 
  -2   9   1       98.52      125.39     24.58 o 
  -1   9   1      195.54      232.54     10.74 o 
   0   9   1       59.95      100.90     13.91 o 
   1   9   1      329.38      327.61      6.62 o 
   2   9   1      184.04      165.60     15.95 o 
   3   9   1      218.85      214.43      6.01 o 
   4   9   1     1123.29     1091.39     12.41 o 
   5   9   1      422.09      433.71     16.27 o 
   6   9   1       61.88       72.15      9.00 o 
   7   9   1      345.70      324.83     11.32 o 
 -10  10   1      111.46      113.26      3.70 o 
  -9  10   1      354.00      353.61     19.37 o 
  -8  10   1      532.37      498.96     13.91 o 
  -7  10   1       44.85       83.11     11.01 o 
  -6  10   1      230.83      223.73     22.66 o 
  -5  10   1      130.31      138.30      4.61 o 
  -4  10   1      563.08      637.81     64.42 o 
  -3  10   1     2266.66     2245.11     18.14 o 
  -2  10   1        0.24        8.96      8.50 o 
  -1  10   1     1780.08     1646.41     61.45 o 
   0  10   1     1061.19      984.00     14.21 o 
   1  10   1      296.22      295.60      7.66 o 
   2  10   1      198.78      199.98     29.90 o 
   3  10   1       42.85       89.78     10.80 o 
   4  10   1      246.72      275.10     13.53 o 
   5  10   1      494.23      441.03      4.42 o 
   6  10   1      166.48      156.46     24.70 o 
 -10  11   1       12.51       15.45     36.23 o 
  -9  11   1      304.41      304.80     20.61 o 
  -8  11   1      141.80      167.58     13.05 o 
  -7  11   1       95.11       83.12      5.15 o 
  -6  11   1      633.76      616.07     12.66 o 
  -5  11   1       13.78       41.30     19.08 o 
  -4  11   1      307.97      309.31     16.56 o 
  -3  11   1       40.91       80.48     11.04 o 
  -2  11   1        3.31       15.16     23.62 o 
  -1  11   1      601.73      560.94      8.51 o 
   0  11   1      183.57      244.73     13.67 o 
   1  11   1      172.50      202.13     11.90 o 
   2  11   1      889.35      792.03      3.63 o 
   3  11   1       17.71       69.98     16.16 o 
   4  11   1      509.02      523.43     21.26 o 
   5  11   1      103.51      126.10     24.05 o 
 -10  12   1       16.23       22.63     23.50 o 
  -9  12   1      128.45      167.99     25.46 o 
  -8  12   1       98.46       95.59      6.41 o 
  -7  12   1        4.53       14.21      5.55 o 
  -6  12   1       52.50       46.47     18.67 o 
  -5  12   1       13.85       21.45      5.71 o 
  -4  12   1     1338.06     1244.68     41.11 o 
  -3  12   1      855.73      817.45      7.12 o 
  -2  12   1      568.99      538.32     13.60 o 
  -1  12   1     1851.06     1746.00     12.78 o 
   0  12   1        2.30       20.83      8.19 o 
   1  12   1       56.11       56.18     10.32 o 
   2  12   1        6.62       51.89     19.90 o 
   3  12   1       75.82       75.62     10.44 o 
   4  12   1      261.59      254.46     22.41 o 
   5  12   1       98.33      104.81     12.36 o 
  -9  13   1        6.69       56.69     34.93 o 
  -8  13   1       13.94       23.06     21.52 o 
  -7  13   1       52.08       64.59      7.40 o 
  -6  13   1      314.14      301.61     12.06 o 
  -5  13   1        0.51       12.36      4.78 o 
  -4  13   1      108.98      133.90     12.64 o 
  -3  13   1       28.39       37.97      7.31 o 
  -2  13   1       12.69       23.33     13.46 o 
  -1  13   1      159.61      171.83     14.56 o 
   0  13   1       10.43       53.84     22.36 o 
   1  13   1      213.12      263.06     21.76 o 
   2  13   1       55.90       43.66      5.44 o 
   3  13   1        3.04       42.41     26.98 o 
   4  13   1       33.00       38.81     24.04 o 
  -8  14   1        0.64       58.75     30.03 o 
  -7  14   1       61.41       73.66     32.31 o 
  -6  14   1        7.17        9.29     35.63 o 
  -5  14   1      196.86      185.47     14.50 o 
  -4  14   1      880.21      791.51     19.65 o 
  -3  14   1      167.57      179.40     13.90 o 
  -2  14   1      958.97      917.54     13.28 o 
  -1  14   1      528.68      528.00     10.12 o 
   0  14   1       42.68       74.21      7.57 o 
   1  14   1       73.99       86.30     18.28 o 
   2  14   1        7.36        8.47      4.96 o 
   3  14   1       46.88       68.39     12.21 o 
  -7  15   1       51.28       65.83      3.16 o 
  -6  15   1       46.53       51.84     16.84 o 
  -5  15   1       71.51       85.14     25.73 o 
  -4  15   1      242.64      223.29     10.25 o 
  -3  15   1       35.07       49.88     23.61 o 
  -2  15   1      275.57      280.27     29.00 o 
  -1  15   1      266.51      256.63     20.67 o 
   0  15   1       87.07       97.86     20.10 o 
   1  15   1      109.37      123.25     18.12 o 
  -6  16   1       18.90       96.51     40.80 o 
  -5  16   1      198.53      195.99     25.84 o 
  -4  16   1      167.37      182.94      6.79 o 
  -3  16   1        0.02        3.68      6.64 o 
  -2  16   1      182.61      154.23     12.68 o 
  -1  16   1      276.86      262.79     24.45 o 
   0  16   1       12.75       38.54      9.17 o 
   2 -17   2       28.30       74.16     27.14 o 
   3 -17   2       46.38       84.80     28.77 o 
  -1 -16   2      182.52      207.96     21.58 o 
   0 -16   2      500.53      478.99     22.90 o 
   1 -16   2       17.72       42.34     18.46 o 
   2 -16   2      174.82      189.11      6.30 o 
   3 -16   2      387.34      361.51      5.13 o 
   4 -16   2       11.46       13.66      3.05 o 
   5 -16   2      249.13      274.64     23.07 o 
   6 -16   2      511.15      447.85      7.83 o 
  -2 -15   2      187.03      171.44     12.86 o 
  -1 -15   2        0.06       12.13     13.94 o 
   0 -15   2       49.25       88.12     24.23 o 
   1 -15   2      131.70      155.71     12.75 o 
   2 -15   2       59.94      121.44     18.49 o 
   3 -15   2       25.91       31.59      9.16 o 
   4 -15   2       16.89       34.91     19.80 o 
   5 -15   2        4.80       18.71     37.43 o 
   6 -15   2        4.37        8.82      5.07 o 
   7 -15   2      114.46      147.57     14.97 o 
  -3 -14   2        0.01        3.67     12.58 o 
  -2 -14   2      289.20      240.83      5.57 o 
  -1 -14   2       56.30       76.26     17.97 o 
   0 -14   2       34.34       34.78      5.60 o 
   1 -14   2       44.55       58.73     17.90 o 
   2 -14   2      453.05      448.94     22.25 o 
   3 -14   2      373.66      370.25      5.17 o 
   4 -14   2        0.73       10.81     14.53 o 
   5 -14   2       82.88      109.95     19.37 o 
   6 -14   2      231.14      228.68     12.03 o 
   7 -14   2      217.92      240.87     13.75 o 
   8 -14   2       23.54       53.71      9.96 o 
  -4 -13   2      327.41      314.62      7.07 o 
  -3 -13   2      665.22      614.29      7.69 o 
  -2 -13   2       43.68       71.35     14.13 o 
  -1 -13   2      183.62      200.87     28.90 o 
   0 -13   2        9.25       76.49     27.66 o 
   1 -13   2        5.99       30.21     26.49 o 
   2 -13   2       86.50       99.70      6.99 o 
   3 -13   2        1.46        7.18     15.32 o 
   4 -13   2       30.87       31.48      3.17 o 
   5 -13   2        6.68       31.69      3.77 o 
   6 -13   2        2.94        6.24      5.53 o 
   7 -13   2      249.82      229.64      6.66 o 
   8 -13   2      330.55      333.40     10.33 o 
   9 -13   2       33.29       64.04     27.76 o 
  -5 -12   2       25.91       59.08     26.98 o 
  -4 -12   2      104.30      111.47      9.50 o 
  -3 -12   2       42.44       58.80      5.52 o 
  -2 -12   2       55.62       64.11     19.20 o 
  -1 -12   2      210.14      202.14     21.21 o 
   0 -12   2      125.71      123.58      5.85 o 
   1 -12   2      431.56      392.80     30.92 o 
   2 -12   2     2529.77     2372.94     85.08 o 
   3 -12   2      455.86      445.35      8.33 o 
   4 -12   2       33.33       40.15      6.46 o 
   5 -12   2      415.45      392.52     11.52 o 
   6 -12   2       47.54       71.04     15.21 o 
   7 -12   2        3.55       36.57     21.06 o 
   8 -12   2      114.18      156.84     19.72 o 
   9 -12   2       57.44       56.65     19.58 o 
  -6 -11   2      285.08      289.20      6.53 o 
  -5 -11   2        1.03        0.20      4.31 o 
  -4 -11   2     1115.62     1071.66     22.20 o 
  -3 -11   2      484.22      479.01     16.55 o 
  -2 -11   2       50.14       89.46     13.86 o 
  -1 -11   2      172.30      153.72      5.12 o 
   0 -11   2      294.33      295.93     13.21 o 
   1 -11   2       64.32       94.21      8.43 o 
   2 -11   2      428.38      419.10      8.98 o 
   3 -11   2        8.95       23.52      5.42 o 
   4 -11   2      215.16      245.94     16.89 o 
   5 -11   2        8.12       38.34     12.22 o 
   6 -11   2       28.20       69.83     14.66 o 
   7 -11   2      929.68      849.72     20.03 o 
   8 -11   2      400.26      375.29      9.53 o 
   9 -11   2      115.76      109.91      7.22 o 
  10 -11   2      140.58      154.95     26.86 o 
  -7 -10   2      122.76      154.82     34.60 o 
  -6 -10   2        5.61       52.94     18.30 o 
  -5 -10   2      313.58      294.68     12.45 o 
  -4 -10   2      146.94      141.35      7.00 o 
  -3 -10   2      160.20      160.72     12.54 o 
  -2 -10   2     1660.58     1564.90     42.05 o 
  -1 -10   2      478.16      462.78     17.75 o 
   0 -10   2      279.39      260.05      8.79 o 
   1 -10   2     1633.71     1519.55      3.37 o 
   2 -10   2     2325.83     2320.95     15.39 o 
   3 -10   2      493.79      481.65      7.05 o 
   4 -10   2      206.66      236.27     11.66 o 
   5 -10   2     1477.46     1428.69     12.45 o 
   6 -10   2        2.80       39.67     21.49 o 
   7 -10   2       62.61      113.42     16.73 o 
   8 -10   2      263.77      254.99     12.99 o 
   9 -10   2       55.58       98.62     22.15 o 
  10 -10   2       35.09       49.92     15.76 o 
  -7  -9   2      306.70      349.58     41.78 o 
  -6  -9   2       19.46       28.75      3.03 o 
  -5  -9   2      287.42      306.12     13.86 o 
  -4  -9   2     1300.81     1434.03     44.83 o 
  -3  -9   2      524.73      482.40      7.47 o 
  -2  -9   2      281.14      249.61      6.09 o 
  -1  -9   2        1.69        8.70      7.98 o 
   0  -9   2      337.38      337.65     15.80 o 
   1  -9   2      244.20      240.88      7.48 o 
   2  -9   2       82.32       89.88      9.91 o 
   3  -9   2      149.62      164.93     17.18 o 
   4  -9   2       27.26       26.93     10.84 o 
   5  -9   2       87.24       95.19     11.67 o 
   6  -9   2      464.02      455.86     15.97 o 
   7  -9   2     1055.57     1120.09     40.93 o 
   8  -9   2      237.68      227.70      7.60 o 
   9  -9   2      169.79      199.05     15.08 o 
  10  -9   2      268.12      233.13      7.34 o 
  -8  -8   2       66.44       48.09     37.65 o 
  -7  -8   2       84.36       77.19      3.75 o 
  -6  -8   2       79.31       74.74      2.05 o 
  -5  -8   2      351.46      350.00     15.91 o 
  -4  -8   2      467.51      443.71     15.71 o 
  -3  -8   2     1941.02     1938.95     30.20 o 
  -2  -8   2      396.68      375.13     10.23 o 
  -1  -8   2       24.06       31.33      8.15 o 
   0  -8   2      826.77      775.87      6.15 o 
   1  -8   2      271.91      254.18     11.43 o 
   2  -8   2      395.73      398.62     13.45 o 
   3  -8   2      410.72      433.20     15.68 o 
   4  -8   2       26.75       40.81     11.59 o 
   5  -8   2     1593.78     1689.22     16.57 o 
   6  -8   2      416.84      427.82     21.21 o 
   7  -8   2     1045.21     1047.22     31.57 o 
   8  -8   2      141.71      144.29     10.64 o 
   9  -8   2       36.59       88.52     27.24 o 
  10  -8   2      185.28      207.42     20.78 o 
  -8  -7   2      737.81      787.72     17.84 o 
  -7  -7   2      460.07      532.45     22.82 o 
  -6  -7   2      365.62      402.03     18.65 o 
  -5  -7   2      178.10      157.40      4.84 o 
  -4  -7   2     1560.14     1584.71     41.77 o 
  -3  -7   2     1558.81     1579.94     18.43 o 
  -2  -7   2       48.78       71.26      8.83 o 
  -1  -7   2     1043.79     1129.83     40.24 o 
   0  -7   2      687.90      719.05     12.98 o 
   1  -7   2      638.87      633.09     14.77 o 
   2  -7   2       94.67      112.41      8.65 o 
   3  -7   2      868.05      842.30     14.40 o 
   4  -7   2       57.96       71.05     13.11 o 
   5  -7   2      616.81      632.59     14.65 o 
   6  -7   2     1602.71     1596.39     38.49 o 
   7  -7   2      159.17      169.06     13.26 o 
   8  -7   2      404.32      378.31     19.46 o 
   9  -7   2      250.03      226.04     11.59 o 
  10  -7   2      677.51      639.87     14.93 o 
  11  -7   2      111.20      102.67     24.37 o 
  -9  -6   2       54.19       76.92      6.53 o 
  -8  -6   2       57.45       51.30     24.41 o 
  -7  -6   2       31.48       50.84     12.14 o 
  -6  -6   2       42.40       64.54     19.88 o 
  -5  -6   2     1912.73     1780.59     35.68 o 
  -4  -6   2       19.22       25.07      9.11 o 
  -3  -6   2       53.81       54.74     22.67 o 
  -2  -6   2      127.91      142.23     13.57 o 
  -1  -6   2     1550.81     1612.70     21.36 o 
   0  -6   2      135.31      147.44     20.22 o 
   1  -6   2     2120.64     2183.94     18.63 o 
   2  -6   2       22.18       23.44      2.52 o 
   3  -6   2      961.20     1070.27     24.20 o 
   4  -6   2      655.81      676.60     12.34 o 
   5  -6   2       79.43      103.60      7.72 o 
   6  -6   2      247.79      244.03      4.71 o 
   7  -6   2     1421.79     1414.40     26.68 o 
   8  -6   2       57.24       50.25     12.18 o 
   9  -6   2       15.33       18.47     10.27 o 
  10  -6   2        0.51       15.82      2.93 o 
  11  -6   2       26.20       28.86     12.82 o 
  -9  -5   2      286.22      280.82     11.64 o 
  -8  -5   2      860.01      853.98     21.87 o 
  -7  -5   2       17.45       24.70      3.43 o 
  -6  -5   2      520.63      508.89      9.03 o 
  -5  -5   2      265.97      308.69     14.28 o 
  -4  -5   2      276.03      245.79     16.47 o 
  -3  -5   2      158.52      146.07     12.56 o 
  -2  -5   2      903.82      892.85     14.36 o 
  -1  -5   2       29.60       33.39      6.19 o 
   0  -5   2      268.14      280.52      7.54 o 
   1  -5   2        4.80       47.31     11.59 o 
   2  -5   2      100.64      122.93     11.50 o 
   3  -5   2      160.96      182.13     12.55 o 
   4  -5   2       27.72       35.13      4.60 o 
   5  -5   2      239.72      267.83     11.14 o 
   6  -5   2      609.88      601.28      5.34 o 
   7  -5   2       18.40       55.80      6.48 o 
   8  -5   2      236.14      217.83     25.86 o 
   9  -5   2      367.90      324.24      5.00 o 
  10  -5   2      400.26      354.29      7.91 o 
  11  -5   2       24.11       26.12      8.01 o 
 -10  -4   2       83.83       91.28      7.83 o 
  -9  -4   2       58.53       84.43     22.09 o 
  -8  -4   2      709.11      637.04      3.67 o 
  -7  -4   2        7.99       22.96     16.23 o 
  -6  -4   2      353.95      325.42      4.47 o 
  -5  -4   2      319.04      312.98     11.38 o 
  -4  -4   2      963.53      934.13     16.27 o 
  -3  -4   2     1413.06     1379.09     43.13 o 
  -2  -4   2      502.15      541.01     46.47 o 
  -1  -4   2     1525.23     1495.84     34.84 o 
   0  -4   2      193.96      201.69     15.18 o 
   1  -4   2      709.86      727.55     22.54 o 
   2  -4   2      516.63      523.25     58.71 o 
   3  -4   2      751.15      748.25     47.29 o 
   4  -4   2     1945.88     2009.66     27.12 o 
   5  -4   2      616.75      704.17      8.72 o 
   6  -4   2      209.78      206.83     10.01 o 
   7  -4   2      490.34      491.15     11.87 o 
   8  -4   2       11.39       21.35     14.52 o 
   9  -4   2      574.06      556.78     14.14 o 
  10  -4   2       20.82       52.65     12.38 o 
  11  -4   2       32.26       82.29     11.54 o 
 -10  -3   2        1.56       47.44     39.50 o 
  -9  -3   2      532.21      495.37      5.88 o 
  -8  -3   2      322.59      328.03      5.84 o 
  -7  -3   2      806.65      766.62     18.07 o 
  -6  -3   2       11.17       23.77     12.79 o 
  -5  -3   2     1036.25     1053.14     43.20 o 
  -4  -3   2     1114.46     1119.14     15.81 o 
  -3  -3   2       40.11       40.32      8.77 o 
  -2  -3   2      876.53      839.26      9.39 o 
  -1  -3   2      215.77      216.40     10.52 o 
   0  -3   2     2550.09     2512.22     25.52 o 
   1  -3   2     1018.37     1095.65     39.11 o 
   2  -3   2      369.30      405.36     11.26 o 
   3  -3   2      122.08      135.08      5.31 o 
   4  -3   2      359.16      334.57     15.43 o 
   5  -3   2      878.09      853.68     30.69 o 
   6  -3   2      399.49      374.36     27.49 o 
   7  -3   2      293.03      338.12      8.47 o 
   8  -3   2      714.07      717.73     17.17 o 
   9  -3   2      386.62      375.88     15.73 o 
  10  -3   2      296.83      309.39     12.54 o 
  11  -3   2       77.54      109.55     27.02 o 
 -10  -2   2      176.48      145.47      0.11 o 
  -9  -2   2        1.02        0.00     18.00 o 
  -8  -2   2      214.88      203.79      9.62 o 
  -7  -2   2       30.89       28.85      5.20 o 
  -6  -2   2      164.42      164.54      6.34 o 
  -5  -2   2      457.08      440.69      4.17 o 
  -4  -2   2     4991.69     4877.74     11.72 o 
  -3  -2   2     8858.05     9076.59    151.48 o 
  -2  -2   2        1.13       59.08     17.93 o 
  -1  -2   2      577.12      558.41     14.17 o 
   1  -2   2      332.96      356.08     11.08 o 
   2  -2   2      323.24      349.71     11.14 o 
   3  -2   2     6950.54     6622.87     42.32 o 
   4  -2   2     6419.01     6143.73     14.62 o 
   5  -2   2     1856.84     1798.54      7.72 o 
   6  -2   2      160.22      185.77      8.92 o 
   7  -2   2        1.19        3.81      7.91 o 
   8  -2   2      154.73      160.73     17.33 o 
   9  -2   2      219.54      213.70     11.76 o 
  10  -2   2       49.89       44.85      6.47 o 
 -10  -1   2       11.44       11.39      5.11 o 
  -9  -1   2      385.76      391.74     24.07 o 
  -8  -1   2      374.29      381.33     27.31 o 
  -7  -1   2        0.00        0.28      8.88 o 
  -6  -1   2     2462.65     2564.33     18.38 o 
  -5  -1   2     8548.13     8153.65    250.89 o 
  -4  -1   2      639.09      617.78     11.22 o 
  -3  -1   2     1686.00     1746.74      9.41 o 
  -2  -1   2     1262.39     1301.05     24.91 o 
  -1  -1   2       90.17       88.72      3.92 o 
   1  -1   2       93.03       98.03      2.80 o 
   2  -1   2     1495.46     1603.09     19.38 o 
   3  -1   2     1115.66     1252.77     57.85 o 
   4  -1   2     1344.97     1371.78     27.94 o 
   5  -1   2     7740.72     7645.49    100.90 o 
   6  -1   2     1378.09     1281.54     27.22 o 
   7  -1   2       53.76       88.92      7.57 o 
   8  -1   2      620.60      651.68     17.48 o 
   9  -1   2      303.81      288.20     27.92 o 
  10  -1   2      110.78      136.14     13.86 o 
 -11   0   2      101.15      108.04     31.77 o 
 -10   0   2        0.04        1.72      7.40 o 
  -9   0   2       21.97       21.39     14.29 o 
  -8   0   2        1.80       18.72      8.89 o 
  -7   0   2      112.99      101.59      3.07 o 
  -6   0   2      342.35      353.39     12.23 o 
  -5   0   2     2030.88     1994.13     13.58 o 
  -4   0   2     6400.34     6003.23     41.49 o 
  -3   0   2     4159.85     4081.18     10.98 o 
  -2   0   2     1265.99     1368.83     12.34 o 
  -1   0   2     8398.68     8380.21     42.65 o 
   1   0   2      195.07      191.86      8.34 o 
   2   0   2     4239.13     4185.37     38.29 o 
   3   0   2     6084.85     5928.27      7.86 o 
   4   0   2     4440.86     4504.54     18.47 o 
   5   0   2        0.53        4.85      9.86 o 
   6   0   2      246.74      236.23      5.75 o 
   7   0   2       15.70       14.15      8.70 o 
   8   0   2       22.49       45.87     10.53 o 
   9   0   2      109.80      124.94      9.15 o 
  10   0   2       61.26       72.68      2.82 o 
 -11   1   2       48.26       56.58     24.70 o 
 -10   1   2      213.69      233.05     14.85 o 
  -9   1   2      291.03      288.29      9.55 o 
  -8   1   2      137.01      136.34      4.08 o 
  -7   1   2      268.38      266.48     10.25 o 
  -6   1   2      501.72      491.87      9.56 o 
  -5   1   2     2376.38     2403.22     31.01 o 
  -4   1   2      103.93      107.72      8.76 o 
  -3   1   2      655.77      835.32     29.38 o 
  -2   1   2     6107.80     6018.91     25.82 o 
  -1   1   2        3.31       65.35     21.11 o 
   0   1   2      198.60      219.91      5.45 o 
   2   1   2     1849.45     1823.13      8.69 o 
   3   1   2      111.30      133.50      3.52 o 
   4   1   2     2934.20     2990.20     27.06 o 
   5   1   2      823.68      856.63     57.50 o 
   6   1   2      150.60      180.98     15.11 o 
   7   1   2      215.98      222.67      8.45 o 
   8   1   2      199.71      179.71     14.57 o 
   9   1   2       99.25       97.68     23.68 o 
  10   1   2      113.11       94.02     16.16 o 
 -11   2   2       39.82       37.75     10.80 o 
 -10   2   2        2.56        5.52      4.41 o 
  -9   2   2      113.86      143.49     12.04 o 
  -8   2   2      625.43      588.65      8.26 o 
  -7   2   2      288.62      259.18     13.25 o 
  -6   2   2      762.26      729.77      8.97 o 
  -5   2   2     1605.16     1593.99     14.46 o 
  -4   2   2     1141.88     1223.75     11.23 o 
  -3   2   2      970.70      942.55      3.69 o 
  -2   2   2    29078.25    28611.53    277.29 o 
  -1   2   2    13649.33    13646.59     81.11 o 
   0   2   2    17827.57    17556.23    134.80 o 
   1   2   2    24453.05    23993.87     32.22 o 
   2   2   2       14.62       30.69      5.61 o 
   3   2   2     1745.08     1813.00     77.96 o 
   4   2   2      394.12      489.61     16.77 o 
   5   2   2     1473.45     1406.35     12.85 o 
   6   2   2      168.02      172.41      2.74 o 
   7   2   2      789.74      742.53     12.53 o 
   8   2   2        0.12       27.79     16.76 o 
   9   2   2       17.31       29.09     32.53 o 
  10   2   2       20.92       50.27     24.36 o 
 -11   3   2      133.63      109.78      8.05 o 
 -10   3   2      266.94      264.43     29.44 o 
  -9   3   2      277.04      267.22     11.84 o 
  -8   3   2      403.59      401.85      9.39 o 
  -7   3   2        2.90        6.80      7.96 o 
  -6   3   2      273.53      252.03      6.57 o 
  -5   3   2     1930.64     1928.35     18.89 o 
  -4   3   2       10.91       21.25     12.69 o 
  -3   3   2     6993.60     6819.72     65.29 o 
  -2   3   2     1229.99     1297.38     97.00 o 
  -1   3   2    56839.77    56427.98     64.72 o 
   0   3   2     5610.48     5665.55     37.02 o 
   1   3   2    15195.64    14972.59     18.74 o 
   2   3   2     2471.23     2480.18     25.69 o 
   3   3   2     1613.33     1733.46     51.26 o 
   4   3   2      746.89      833.90     12.29 o 
   5   3   2       23.25       42.66     10.11 o 
   6   3   2      326.78      368.50     24.06 o 
   7   3   2      182.54      172.53     12.96 o 
   8   3   2      298.36      266.23      5.41 o 
   9   3   2      369.40      354.42     16.92 o 
 -11   4   2       41.89       41.80     27.31 o 
 -10   4   2      132.90      149.90     19.48 o 
  -9   4   2      823.64      862.10     44.10 o 
  -8   4   2      148.74      137.98      5.79 o 
  -7   4   2      161.38      166.23     10.89 o 
  -6   4   2      286.58      312.62      8.46 o 
  -5   4   2       27.19       37.56      2.18 o 
  -4   4   2     8548.90     8478.71    210.07 o 
  -3   4   2      925.94      966.60     35.03 o 
  -2   4   2     7657.76     7944.79    144.00 o 
  -1   4   2    62502.45    61878.66    135.90 o 
   0   4   2     6865.98     7032.84     25.66 o 
   1   4   2     2493.70     2558.19     46.32 o 
   2   4   2     7315.03     6898.51     53.81 o 
   3   4   2       22.60       22.66      2.90 o 
   4   4   2      317.81      311.82     16.15 o 
   5   4   2      344.80      400.77     15.25 o 
   6   4   2      206.69      226.86      8.72 o 
   7   4   2      611.58      658.40     52.56 o 
   8   4   2       91.58      102.81     12.77 o 
   9   4   2       74.11       68.71     18.93 o 
 -11   5   2      131.45      130.46     26.81 o 
 -10   5   2      408.25      386.62      9.91 o 
  -9   5   2       95.69      109.50      8.19 o 
  -8   5   2       13.82       46.85     12.34 o 
  -7   5   2      269.46      290.24     18.23 o 
  -6   5   2     1251.04     1286.24     41.55 o 
  -5   5   2     2065.87     2003.69     39.54 o 
  -4   5   2      267.92      285.93     16.08 o 
  -3   5   2     2076.40     2068.13     11.98 o 
  -2   5   2     4664.57     4658.63     48.62 o 
  -1   5   2     7157.92     7120.01     14.32 o 
   0   5   2      774.61      807.38     12.37 o 
   1   5   2     3270.08     3402.88     40.66 o 
   2   5   2      974.41      986.76     32.81 o 
   3   5   2     2035.44     2111.67     19.22 o 
   4   5   2     1122.12     1155.81     11.57 o 
   5   5   2        2.67       16.80     12.89 o 
   6   5   2       73.65       80.12     11.94 o 
   7   5   2      169.94      164.43      7.87 o 
   8   5   2      591.36      534.10     13.17 o 
   9   5   2       38.57       47.25      4.40 o 
 -11   6   2       11.75       13.26      4.57 o 
 -10   6   2       27.17       46.95     15.65 o 
  -9   6   2       88.44      104.01      5.43 o 
  -8   6   2      150.00      190.31     11.31 o 
  -7   6   2       93.68       94.82      3.10 o 
  -6   6   2     1606.88     1567.15     13.79 o 
  -5   6   2     9604.16     9192.50     41.15 o 
  -4   6   2     2155.69     2044.92      9.80 o 
  -3   6   2        3.95       14.13     10.85 o 
  -2   6   2     2670.56     2769.19     40.04 o 
  -1   6   2     2882.10     2873.49     16.92 o 
   0   6   2      404.55      438.59      8.82 o 
   1   6   2     1230.07     1112.11     15.16 o 
   2   6   2     8070.39     7568.38     13.49 o 
   3   6   2     4829.45     4643.35     19.11 o 
   4   6   2      359.89      387.28     11.32 o 
   5   6   2      184.02      262.87     19.06 o 
   6   6   2      126.02      159.28      8.40 o 
   7   6   2        0.62       26.31     14.74 o 
   8   6   2      160.26      152.85      7.87 o 
 -11   7   2      211.40      201.17     42.65 o 
 -10   7   2      213.86      216.63     12.35 o 
  -9   7   2        5.09       10.95      3.50 o 
  -8   7   2      391.42      363.77     23.01 o 
  -7   7   2     1374.97     1261.91     28.48 o 
  -6   7   2     3335.52     3131.04     26.51 o 
  -5   7   2      396.31      419.01     10.37 o 
  -4   7   2      299.78      331.71      9.52 o 
  -3   7   2      241.40      265.63     11.65 o 
  -2   7   2      194.85      202.48      7.32 o 
  -1   7   2        6.81       31.08     12.31 o 
   0   7   2      522.90      541.62      8.40 o 
   1   7   2      134.22      171.19      9.47 o 
   2   7   2     1463.47     1398.19     46.19 o 
   3   7   2     5195.37     4994.87     11.59 o 
   4   7   2     1406.45     1436.87     21.11 o 
   5   7   2      343.45      321.95      9.41 o 
   6   7   2       15.79       27.15     14.70 o 
   7   7   2      341.67      342.48     19.42 o 
   8   7   2      197.46      174.61      2.28 o 
 -11   8   2       40.97       32.53      3.16 o 
 -10   8   2        1.97        0.49      6.36 o 
  -9   8   2        0.48       17.74     16.99 o 
  -8   8   2        2.68       24.81     13.30 o 
  -7   8   2      503.91      465.54     14.42 o 
  -6   8   2     2101.28     2038.13     10.88 o 
  -5   8   2     2363.83     2357.87     12.68 o 
  -4   8   2      566.52      549.78      8.72 o 
  -3   8   2       35.45       43.24      6.33 o 
  -2   8   2     2475.94     2321.79     20.05 o 
  -1   8   2      472.62      408.14      4.03 o 
   0   8   2       49.92       52.52      7.44 o 
   1   8   2     2002.84     1952.57     21.87 o 
   2   8   2     2775.40     2771.46     52.47 o 
   3   8   2     2174.83     2175.29      5.48 o 
   4   8   2        0.69       41.82     13.89 o 
   5   8   2       29.00       46.92      9.31 o 
   6   8   2        6.80       11.30     11.85 o 
   7   8   2       39.05       56.57     29.59 o 
 -11   9   2       56.12       70.07      3.16 o 
 -10   9   2      367.46      317.37     30.03 o 
  -9   9   2      110.83      130.85     10.74 o 
  -8   9   2      373.25      357.75     23.44 o 
  -7   9   2     1301.48     1239.99     30.16 o 
  -6   9   2       12.13        9.22      9.16 o 
  -5   9   2       95.97       89.59      9.00 o 
  -4   9   2       49.59       84.04      8.89 o 
  -3   9   2      288.73      311.46      7.60 o 
  -2   9   2      903.04      847.95      9.32 o 
  -1   9   2      541.68      519.63     10.70 o 
   0   9   2      226.86      254.46      9.33 o 
   1   9   2       94.61      100.24      4.81 o 
   2   9   2        7.59       25.50      7.88 o 
   3   9   2     3087.58     2985.79     79.67 o 
   4   9   2      671.86      645.47     18.86 o 
   5   9   2       40.58       39.72     10.77 o 
   6   9   2      432.38      394.67      5.39 o 
   7   9   2       87.78      115.85     31.28 o 
 -10  10   2        0.14        5.55     28.18 o 
  -9  10   2       10.22       43.18     26.44 o 
  -8  10   2       58.13       90.13     20.42 o 
  -7  10   2      157.38      152.19      6.11 o 
  -6  10   2       43.35       83.96     19.74 o 
  -5  10   2      314.99      303.72      7.94 o 
  -4  10   2       23.37       23.41      4.96 o 
  -3  10   2     1481.17     1495.89     12.76 o 
  -2  10   2     3301.76     3029.62     43.68 o 
  -1  10   2      889.01      819.19      7.61 o 
   0  10   2        6.65        4.23     11.64 o 
   1  10   2      260.79      289.00     10.05 o 
   2  10   2       40.62       82.88     10.62 o 
   3  10   2       76.46       91.66     16.55 o 
   4  10   2        3.65       26.85     21.07 o 
   5  10   2       10.28       16.66      6.63 o 
   6  10   2      147.51      151.83     12.14 o 
 -10  11   2      125.57      150.80     40.69 o 
  -9  11   2       67.77       81.68     20.36 o 
  -8  11   2        2.11       15.37     24.97 o 
  -7  11   2       11.90       23.84     11.23 o 
  -6  11   2       75.07       71.18     10.22 o 
  -5  11   2       31.16       39.10     16.42 o 
  -4  11   2        0.33        2.99      4.41 o 
  -3  11   2      461.80      451.08     27.15 o 
  -2  11   2      625.42      580.13     11.09 o 
  -1  11   2      617.14      538.18     19.68 o 
   0  11   2       17.56       50.81     16.23 o 
   1  11   2      210.81      216.21     21.13 o 
   2  11   2        4.37       19.02      3.13 o 
   3  11   2       32.26      110.75     26.04 o 
   4  11   2       24.04       26.94     13.39 o 
   5  11   2      153.98      210.54     29.22 o 
  -9  12   2      159.66      157.44      5.22 o 
  -8  12   2       71.20       64.30      1.47 o 
  -7  12   2      144.06      166.98     22.11 o 
  -6  12   2        8.11       20.72     12.40 o 
  -5  12   2       14.87       23.36      4.38 o 
  -4  12   2       13.74       48.25      9.99 o 
  -3  12   2      557.72      599.12     19.99 o 
  -2  12   2      650.33      605.56      7.82 o 
  -1  12   2      250.82      264.54     14.17 o 
   0  12   2       98.08      127.53      8.95 o 
   1  12   2        9.57       43.34     21.43 o 
   2  12   2       83.82      103.67      5.81 o 
   3  12   2       57.26       64.65     22.35 o 
   4  12   2       87.05       87.89      5.71 o 
  -9  13   2       32.12       48.09     30.79 o 
  -8  13   2      320.76      301.60     14.58 o 
  -7  13   2      145.24      166.02     32.15 o 
  -6  13   2       54.29       52.13     13.63 o 
  -5  13   2       49.48       55.70     14.23 o 
  -4  13   2        4.86       12.28      5.47 o 
  -3  13   2       45.72       62.79     13.28 o 
  -2  13   2      167.46      177.01     18.38 o 
  -1  13   2       28.00       48.34     18.18 o 
   0  13   2      250.97      250.03      4.62 o 
   1  13   2       34.23       57.81     26.30 o 
   2  13   2      264.02      283.96     11.32 o 
   3  13   2      233.71      224.02     19.69 o 
  -8  14   2        0.25       18.82     38.62 o 
  -7  14   2       46.05       87.15     15.78 o 
  -6  14   2      356.61      350.86     15.66 o 
  -5  14   2       14.40       53.38     22.41 o 
  -4  14   2        3.31       20.62     19.07 o 
  -3  14   2      631.33      610.47     14.47 o 
  -2  14   2        7.78       12.48      5.60 o 
  -1  14   2       21.55       32.78     12.10 o 
   0  14   2      222.98      231.69     10.71 o 
   1  14   2       88.55       72.55     26.73 o 
   2  14   2        3.07       28.88     27.74 o 
  -7  15   2       59.95       94.66     39.82 o 
  -6  15   2      129.57      196.93     43.41 o 
  -5  15   2       37.77       35.11      4.62 o 
  -4  15   2        6.19       41.21     19.32 o 
  -3  15   2        5.52        7.08     13.78 o 
  -2  15   2        1.30        9.60     23.77 o 
  -1  15   2        7.88       47.23     20.07 o 
   0  15   2      186.63      162.39      7.91 o 
   1  15   2      170.09      186.81     14.96 o 
  -6  16   2      114.20      144.05     13.49 o 
  -5  16   2       38.77       34.93     31.99 o 
  -4  16   2       81.28       90.07     20.81 o 
  -3  16   2        5.86        5.38     11.90 o 
  -2  16   2       74.88       63.11      6.58 o 
  -1  16   2       59.76       61.18     10.91 o 
   2 -17   3       55.43       58.87     35.47 o 
   3 -17   3        0.10        1.24      8.43 o 
  -1 -16   3       17.54       27.05      4.77 o 
   0 -16   3      204.21      165.08     13.00 o 
   1 -16   3      695.45      623.82     23.66 o 
   2 -16   3      226.40      265.16     19.36 o 
   3 -16   3       31.35       40.52     13.68 o 
   4 -16   3      732.71      715.53     15.86 o 
   5 -16   3      534.09      479.62     24.48 o 
   6 -16   3       21.96       21.69      6.80 o 
  -2 -15   3      153.07      178.00     14.53 o 
  -1 -15   3      153.90      220.28     27.52 o 
   0 -15   3       15.26       20.27     13.53 o 
   1 -15   3       78.02       78.34     19.15 o 
   2 -15   3        5.94        8.52     15.47 o 
   3 -15   3       43.45       36.83      2.07 o 
   4 -15   3      125.25      125.18     21.92 o 
   5 -15   3       29.93       27.21     17.73 o 
   6 -15   3       34.40       76.07     29.65 o 
   7 -15   3       62.71       91.50     17.85 o 
  -3 -14   3      257.18      242.87     10.36 o 
  -2 -14   3        3.05        4.99      4.68 o 
  -1 -14   3      247.01      274.48     12.51 o 
   0 -14   3      411.09      395.72     12.13 o 
   1 -14   3      122.30      183.68     22.82 o 
   2 -14   3       34.78       41.41     16.51 o 
   3 -14   3      274.26      262.05      6.79 o 
   4 -14   3      188.50      166.28      2.66 o 
   5 -14   3      539.43      520.91     10.61 o 
   6 -14   3       26.42       30.93      6.31 o 
   7 -14   3      177.99      177.58      6.01 o 
   8 -14   3      304.40      315.26     18.73 o 
  -5 -13   3      364.89      389.51     19.58 o 
  -4 -13   3       22.63       24.22     37.54 o 
  -3 -13   3      103.31      107.38     15.18 o 
  -2 -13   3      208.99      201.14     12.52 o 
  -1 -13   3      135.96      131.33     27.47 o 
   0 -13   3       53.33       85.60     28.61 o 
   1 -13   3      109.96      122.92     13.60 o 
   2 -13   3      119.06      113.61      2.82 o 
   3 -13   3      235.31      219.49      9.28 o 
   4 -13   3       21.32       32.89     10.01 o 
   5 -13   3        0.89        8.73      6.50 o 
   6 -13   3      123.15      123.45     11.75 o 
   7 -13   3       57.06       57.89     21.10 o 
   8 -13   3       31.06       33.58     24.69 o 
   9 -13   3      307.44      337.22     22.37 o 
  -5 -12   3      181.15      198.78     11.10 o 
  -4 -12   3      315.22      356.38     17.25 o 
  -3 -12   3      767.31      736.90     11.93 o 
  -2 -12   3      453.26      438.04     24.21 o 
  -1 -12   3       58.35       49.74     16.92 o 
   0 -12   3      528.14      500.40     14.28 o 
   1 -12   3      672.74      620.29      9.92 o 
   2 -12   3       86.20       71.04      7.44 o 
   3 -12   3     1131.63     1123.57     32.41 o 
   4 -12   3      455.31      487.41     17.01 o 
   5 -12   3       14.10       34.09     14.71 o 
   6 -12   3      669.37      653.59      9.75 o 
   7 -12   3      810.76      770.51     19.06 o 
   8 -12   3      587.63      554.35     23.72 o 
   9 -12   3       41.43       46.10      9.85 o 
  -6 -11   3      159.97      154.72      2.50 o 
  -5 -11   3      887.89      871.89     10.66 o 
  -4 -11   3       48.57       70.27     16.62 o 
  -3 -11   3      936.29      952.06     18.60 o 
  -2 -11   3      436.28      418.51     12.36 o 
  -1 -11   3       48.33       67.25     12.98 o 
   0 -11   3      138.28      146.62      2.84 o 
   1 -11   3      170.95      180.13     13.24 o 
   2 -11   3        8.35       30.26      8.04 o 
   3 -11   3       87.35       76.51      6.35 o 
   4 -11   3        0.25       18.81     13.26 o 
   5 -11   3      111.50      139.48     11.21 o 
   6 -11   3      489.01      481.42     14.74 o 
   7 -11   3       37.93       76.60      9.29 o 
   8 -11   3      784.65      712.95      3.95 o 
   9 -11   3      183.06      157.81     19.91 o 
  10 -11   3        7.19       72.10     21.95 o 
  -7 -10   3       45.97       37.43     19.58 o 
  -6 -10   3       96.41      126.29      9.70 o 
  -5 -10   3      241.80      270.89     11.91 o 
  -4 -10   3      216.35      213.74     21.02 o 
  -3 -10   3      665.01      760.19     36.42 o 
  -2 -10   3      204.30      240.05     13.22 o 
  -1 -10   3     1360.26     1247.48     14.09 o 
   0 -10   3     2246.35     2165.47     18.16 o 
   1 -10   3      375.60      371.87      7.35 o 
   2 -10   3      542.56      523.74      9.56 o 
   3 -10   3     2994.86     2904.05     12.96 o 
   4 -10   3      806.03      760.23     16.06 o 
   5 -10   3      289.58      304.56      9.77 o 
   6 -10   3      986.55      953.53     93.50 o 
   7 -10   3      454.91      427.82     10.05 o 
   8 -10   3      216.86      229.23     11.51 o 
   9 -10   3       57.84       66.22      9.41 o 
  10 -10   3       33.18       49.43      7.91 o 
  -7  -9   3       25.17       56.47     31.33 o 
  -6  -9   3      377.36      385.06     24.32 o 
  -5  -9   3      565.86      538.59      4.94 o 
  -4  -9   3        0.72       11.84     10.51 o 
  -3  -9   3      524.39      503.55     13.38 o 
  -2  -9   3      477.18      491.61     10.67 o 
  -1  -9   3      112.58      147.34     12.64 o 
   0  -9   3      784.39      781.63     16.57 o 
   1  -9   3     1424.35     1370.92     12.24 o 
   2  -9   3     1946.49     1835.24     30.84 o 
   3  -9   3       41.39       49.98      7.25 o 
   4  -9   3       29.56       47.91     11.81 o 
   5  -9   3      911.58      866.19     17.91 o 
   6  -9   3      109.36      113.00      7.86 o 
   7  -9   3        7.31       23.97     12.23 o 
   8  -9   3      379.75      357.94      9.01 o 
   9  -9   3      187.84      184.86     14.47 o 
  10  -9   3        2.70       29.31     26.50 o 
  -8  -8   3       16.43       26.87      3.37 o 
  -7  -8   3       64.77       63.43      3.19 o 
  -6  -8   3       17.18       20.19     12.82 o 
  -5  -8   3       92.58       80.40      1.87 o 
  -4  -8   3      693.80      633.58      6.78 o 
  -3  -8   3       37.80       78.48      9.71 o 
  -2  -8   3      120.66      124.72     11.69 o 
  -1  -8   3     4479.74     4186.34      9.30 o 
   0  -8   3     4487.29     4352.87     13.73 o 
   1  -8   3      105.65      127.22     28.82 o 
   2  -8   3     4210.89     4073.53     23.50 o 
   3  -8   3     4016.10     4048.95     21.22 o 
   4  -8   3      450.29      461.12     11.43 o 
   5  -8   3      125.34      122.19     10.07 o 
   6  -8   3      505.33      490.03      6.38 o 
   7  -8   3       48.75       46.57      5.26 o 
   8  -8   3       12.58       31.36     12.06 o 
   9  -8   3       25.18       29.05      2.17 o 
  10  -8   3       29.85       22.41     21.38 o 
  -8  -7   3       50.52       82.58     15.89 o 
  -7  -7   3       16.25       29.88     12.50 o 
  -6  -7   3       31.01       55.04     11.72 o 
  -5  -7   3      514.58      491.51     10.73 o 
  -4  -7   3       63.96       60.58     13.71 o 
  -3  -7   3     1959.87     1998.45     19.18 o 
  -2  -7   3     1171.18     1253.59     32.95 o 
  -1  -7   3      254.00      248.91     17.33 o 
   0  -7   3      946.81      893.07     12.92 o 
   1  -7   3       46.80       74.54     10.74 o 
   2  -7   3      772.38      834.16     35.34 o 
   3  -7   3      157.02      164.47     19.10 o 
   4  -7   3     1343.72     1306.18     17.90 o 
   5  -7   3     1331.11     1412.30     21.45 o 
   6  -7   3       10.95       37.93     18.37 o 
   7  -7   3      363.00      376.96     13.71 o 
   8  -7   3        4.55        7.16      2.63 o 
   9  -7   3       34.24       71.21     26.00 o 
  10  -7   3      151.77      147.08     20.40 o 
  -9  -6   3       40.83      102.93     33.95 o 
  -8  -6   3       92.07      170.17     31.23 o 
  -7  -6   3      108.42      107.65     16.19 o 
  -6  -6   3       72.85       63.34      8.52 o 
  -5  -6   3      103.20      155.80      9.89 o 
  -4  -6   3      167.54      180.36     11.26 o 
  -3  -6   3        0.26       35.65     13.41 o 
  -2  -6   3      439.21      468.25     16.35 o 
  -1  -6   3     1419.03     1419.94     55.85 o 
   0  -6   3     8573.93     8425.30     20.05 o 
   1  -6   3     1805.13     1836.03     17.40 o 
   2  -6   3     5656.27     5647.77     18.96 o 
   3  -6   3      547.54      561.58      8.58 o 
   4  -6   3      279.14      267.72      6.65 o 
   5  -6   3      177.12      174.51     17.02 o 
   6  -6   3      123.57      110.82      2.86 o 
   7  -6   3       75.95       91.33      7.41 o 
   8  -6   3      113.29      119.75     16.37 o 
   9  -6   3       51.15      108.15     17.85 o 
  10  -6   3      159.11      189.65     20.63 o 
  -9  -5   3      346.44      318.35     26.55 o 
  -8  -5   3      162.33      177.63     16.06 o 
  -7  -5   3       84.69      103.78      9.25 o 
  -6  -5   3       79.89       79.67     24.48 o 
  -5  -5   3        3.76       19.96      9.92 o 
  -4  -5   3      351.13      383.26      9.89 o 
  -3  -5   3     3523.89     3447.89     33.15 o 
  -2  -5   3     1294.03     1244.19     46.28 o 
  -1  -5   3       18.32       32.44      7.21 o 
   0  -5   3      140.42      134.02     14.67 o 
   1  -5   3      144.37      167.31     11.19 o 
   2  -5   3        0.10       25.14     10.58 o 
   3  -5   3      457.06      482.88     10.71 o 
   4  -5   3     3402.65     3279.89     10.82 o 
   5  -5   3      347.74      355.45     10.42 o 
   6  -5   3       50.00       79.70      7.75 o 
   7  -5   3      287.93      323.33     14.13 o 
   8  -5   3       50.32       52.00      4.36 o 
   9  -5   3       76.90       68.80      3.64 o 
  10  -5   3      207.43      257.73     17.33 o 
 -10  -4   3       27.01       37.75     29.38 o 
  -9  -4   3       64.26       64.52     13.49 o 
  -8  -4   3       27.33       41.90     16.90 o 
  -7  -4   3       12.58       24.68     19.98 o 
  -6  -4   3     1028.87     1042.34      8.11 o 
  -5  -4   3        6.35       10.97      6.95 o 
  -4  -4   3      194.94      222.51     12.94 o 
  -3  -4   3       76.09       69.75      3.92 o 
  -2  -4   3      129.28      169.26      8.41 o 
  -1  -4   3     1200.19     1218.11     26.64 o 
   0  -4   3      448.24      457.81     10.70 o 
   1  -4   3     1338.26     1312.56     17.33 o 
   2  -4   3      549.24      563.66      7.66 o 
   3  -4   3      202.44      266.82     13.11 o 
   4  -4   3      380.97      451.98     15.31 o 
   5  -4   3       39.81       31.39     13.40 o 
   6  -4   3      181.40      196.41      9.88 o 
   7  -4   3      986.46      981.74      8.29 o 
   8  -4   3       18.98       29.37      8.11 o 
   9  -4   3        5.27       26.06     23.93 o 
  10  -4   3       45.91       57.17     25.41 o 
 -10  -3   3       66.61      103.25     14.14 o 
  -9  -3   3        0.70       15.33     11.36 o 
  -8  -3   3      192.51      226.10     17.41 o 
  -7  -3   3      150.89      206.71     16.64 o 
  -6  -3   3     1855.06     1908.25     14.57 o 
  -5  -3   3       50.33       74.71     13.60 o 
  -4  -3   3     3943.25     3867.43     48.27 o 
  -3  -3   3     1332.47     1288.45     57.01 o 
  -2  -3   3       24.03       17.77     18.62 o 
  -1  -3   3     1828.82     1866.10     13.84 o 
   0  -3   3       40.11       51.69      9.74 o 
   1  -3   3      864.19      835.69      6.40 o 
   2  -3   3      112.52      118.48     17.05 o 
   3  -3   3      241.26      218.48      5.67 o 
   4  -3   3     2645.15     2566.88     88.05 o 
   5  -3   3     1324.80     1256.72     32.46 o 
   6  -3   3      939.61      897.29      8.15 o 
   7  -3   3     1050.60     1123.25     22.25 o 
   8  -3   3       18.75       47.77     13.98 o 
   9  -3   3      104.06      118.57     15.93 o 
  10  -3   3        7.53       25.12     19.40 o 
 -10  -2   3      386.58      367.10     19.91 o 
  -9  -2   3     1266.73     1105.34      2.01 o 
  -8  -2   3      129.17      129.27      3.02 o 
  -7  -2   3       79.40      117.51     12.07 o 
  -6  -2   3       33.63       36.22     14.82 o 
  -5  -2   3      875.51      947.17     24.38 o 
  -4  -2   3     1482.19     1572.49     33.62 o 
  -3  -2   3     1649.20     1707.47     36.77 o 
  -2  -2   3     2940.55     2812.18     11.15 o 
  -1  -2   3    10904.31    10835.72    240.70 o 
   0  -2   3        1.01        1.50      1.33 o 
   1  -2   3    10602.22    10626.13    146.90 o 
   2  -2   3     3697.90     3541.97     12.15 o 
   3  -2   3     2245.95     2351.10     30.37 o 
   4  -2   3     1641.02     1709.47     11.73 o 
   5  -2   3      602.29      624.45     10.30 o 
   6  -2   3        1.08       27.70     14.29 o 
   7  -2   3       88.86      111.30      7.46 o 
   8  -2   3      108.11      104.04      9.39 o 
   9  -2   3      687.05      828.66     22.42 o 
  10  -2   3      639.53      626.43      9.78 o 
 -10  -1   3       41.21       94.77     42.22 o 
  -9  -1   3      152.65      143.57      3.58 o 
  -8  -1   3      328.80      312.99     11.01 o 
  -7  -1   3      769.97      714.08      7.64 o 
  -6  -1   3     2759.57     2659.67     45.83 o 
  -5  -1   3        9.44       34.08      9.24 o 
  -4  -1   3     1845.81     2005.98     14.13 o 
  -3  -1   3      488.81      565.38     52.12 o 
  -2  -1   3     2197.82     2214.84     14.04 o 
  -1  -1   3     3575.28     3537.53     11.74 o 
   0  -1   3      141.49      128.71      0.39 o 
   1  -1   3     4450.08     4402.93     61.45 o 
   2  -1   3      449.87      485.87      6.38 o 
   3  -1   3      697.98      697.92      9.44 o 
   4  -1   3     1780.49     1756.28     11.87 o 
   5  -1   3      347.39      353.61     12.44 o 
   6  -1   3     2773.29     2735.08     48.94 o 
   7  -1   3      844.45      855.54     16.46 o 
   8  -1   3        5.16       25.12     11.02 o 
   9  -1   3      656.91      642.64     20.40 o 
  10  -1   3        3.39       21.45      9.42 o 
 -11   0   3        5.15       80.73     31.23 o 
 -10   0   3       38.71       61.79     13.60 o 
  -9   0   3        9.53       14.03      6.39 o 
  -8   0   3        0.23        3.11      8.94 o 
  -7   0   3       82.61       84.82      3.64 o 
  -6   0   3     1678.02     1679.64     14.63 o 
  -5   0   3     2227.35     2177.54     18.36 o 
  -4   0   3      100.58      109.57     21.80 o 
  -3   0   3     3188.49     3182.28     40.06 o 
  -2   0   3      144.25      204.63     11.39 o 
  -1   0   3      144.07      158.36     17.75 o 
   0   0   3       41.96       29.15      1.92 o 
   1   0   3       37.34       70.26     10.49 o 
   2   0   3     2175.14     2085.19     72.07 o 
   3   0   3      418.34      455.68     11.87 o 
   4   0   3     1557.58     1471.85     30.19 o 
   5   0   3     1829.91     1784.87     55.85 o 
   6   0   3       12.51       34.94     15.67 o 
   7   0   3       21.69       18.35      7.93 o 
   8   0   3       14.95       31.59     12.52 o 
   9   0   3       45.13       58.00      6.53 o 
  10   0   3      142.27      186.53     14.95 o 
 -11   1   3      207.03      196.60     15.01 o 
 -10   1   3      381.55      354.30     11.52 o 
  -9   1   3      145.61      156.96      3.16 o 
  -8   1   3     1469.69     1363.68      3.25 o 
  -7   1   3     1332.69     1234.96     26.54 o 
  -6   1   3      190.29      179.26     12.34 o 
  -5   1   3      201.04      202.08     18.10 o 
  -4   1   3     1152.53     1230.28     13.55 o 
  -3   1   3      242.82      263.64      8.48 o 
  -2   1   3     8652.06     8466.74     54.75 o 
  -1   1   3      966.93     1054.06     82.94 o 
   0   1   3     1187.81     1290.62     21.06 o 
   1   1   3     7914.83     7869.99     18.14 o 
   2   1   3      796.43      853.31      9.90 o 
   3   1   3      849.40      928.83     67.55 o 
   4   1   3       83.59      107.60      2.90 o 
   5   1   3      107.87      134.44      8.27 o 
   6   1   3     2442.72     2362.45     50.15 o 
   7   1   3     1428.75     1323.91     19.95 o 
   8   1   3        0.65        1.54      4.36 o 
   9   1   3      650.35      644.38     15.76 o 
  10   1   3      241.60      280.11     19.35 o 
 -11   2   3        1.65        7.07     42.43 o 
 -10   2   3        1.25       28.02     19.80 o 
  -9   2   3      632.71      641.34     18.88 o 
  -8   2   3       57.29       53.50      7.09 o 
  -7   2   3      137.49      129.00      4.27 o 
  -6   2   3     2699.07     2567.78     25.16 o 
  -5   2   3     1468.36     1481.87     22.13 o 
  -4   2   3     1805.14     1798.94     67.48 o 
  -3   2   3     5749.09     5576.87     29.75 o 
  -2   2   3      185.12      206.71     17.19 o 
  -1   2   3      316.53      353.50     10.77 o 
   0   2   3      616.04      600.65     16.53 o 
   1   2   3      504.98      494.02      7.23 o 
   2   2   3     4009.53     4035.66     14.86 o 
   3   2   3       64.88       81.54     12.36 o 
   4   2   3     2972.82     2666.97     71.26 o 
   5   2   3      838.08      814.82     43.23 o 
   6   2   3       61.21       92.54      8.10 o 
   7   2   3      757.35      753.60     17.03 o 
   8   2   3      356.13      364.82      8.62 o 
   9   2   3        9.12       20.73     14.85 o 
 -11   3   3      270.18      253.72     16.77 o 
 -10   3   3       11.21       15.44     12.10 o 
  -9   3   3      166.76      155.70      9.77 o 
  -8   3   3      514.82      491.44     10.87 o 
  -7   3   3      454.90      476.55     10.68 o 
  -6   3   3      463.38      469.48     37.97 o 
  -5   3   3      497.53      481.48     65.16 o 
  -4   3   3     6840.69     7134.32    137.73 o 
  -3   3   3     4608.73     4687.05     28.59 o 
  -2   3   3     1708.54     1763.73     13.65 o 
  -1   3   3       16.40       42.54      6.74 o 
   0   3   3     1553.11     1523.14     26.91 o 
   1   3   3     2869.13     2840.32     16.93 o 
   2   3   3     8663.44     8362.50      9.65 o 
   3   3   3      830.23      928.06     63.95 o 
   4   3   3      705.25      704.38     15.97 o 
   5   3   3      355.67      360.44     13.31 o 
   6   3   3      695.59      780.86     35.21 o 
   7   3   3      255.86      269.41     10.44 o 
   8   3   3        0.62       18.60     17.22 o 
   9   3   3      360.01      333.68     29.97 o 
 -11   4   3       78.82       70.83      5.66 o 
 -10   4   3       97.06       92.42      3.12 o 
  -9   4   3       32.09       38.97     13.16 o 
  -8   4   3      324.17      320.87     12.28 o 
  -7   4   3      331.05      304.62     30.08 o 
  -6   4   3     2405.81     2366.44     51.48 o 
  -5   4   3     1890.07     1878.55     45.27 o 
  -4   4   3    10449.32    10286.65     68.34 o 
  -3   4   3     3214.38     3223.86     43.36 o 
  -2   4   3      267.65      278.64     12.64 o 
  -1   4   3       57.05       67.55      6.72 o 
   0   4   3      404.13      381.88      6.03 o 
   1   4   3     7870.35     7395.87     65.84 o 
   2   4   3     4448.51     4195.12     15.34 o 
   3   4   3     4086.76     3861.38     34.64 o 
   4   4   3     1715.88     1621.85      9.24 o 
   5   4   3       15.68       54.49     11.51 o 
   6   4   3      459.47      399.42      6.51 o 
   7   4   3        0.14        0.00      1.47 o 
   8   4   3      171.14      181.96     22.82 o 
   9   4   3       37.92       52.05      6.30 o 
 -11   5   3      468.16      448.76     24.46 o 
 -10   5   3       61.24       56.51      6.80 o 
  -9   5   3      184.55      185.55      5.30 o 
  -8   5   3      370.63      345.37     13.98 o 
  -7   5   3        4.62        8.54      2.15 o 
  -6   5   3      188.23      172.28     28.74 o 
  -5   5   3     3213.16     3102.74     13.69 o 
  -4   5   3     2882.38     2978.51     30.33 o 
  -3   5   3      110.90      104.50      4.91 o 
  -2   5   3     3600.77     3475.36     46.68 o 
  -1   5   3     1438.16     1382.59     14.84 o 
   0   5   3      591.10      598.01      8.27 o 
   1   5   3      568.53      545.94     11.23 o 
   2   5   3     9469.83     9030.35     17.79 o 
   3   5   3     1404.97     1317.34     15.59 o 
   4   5   3      106.75      110.23      5.42 o 
   5   5   3      527.99      569.28     18.32 o 
   6   5   3      159.89      230.87     15.75 o 
   7   5   3      337.14      312.21     35.35 o 
   8   5   3      323.45      315.99     12.08 o 
 -11   6   3       12.67       35.14     33.95 o 
 -10   6   3        0.47        3.96     13.11 o 
  -9   6   3       12.67       19.99     12.61 o 
  -8   6   3        7.27       25.22     10.39 o 
  -7   6   3     1081.78     1255.67     14.75 o 
  -6   6   3     1475.02     1549.73     27.87 o 
  -5   6   3      548.80      659.83     39.51 o 
  -4   6   3      977.10     1011.51     62.10 o 
  -3   6   3     2931.14     3002.85     16.02 o 
  -2   6   3      554.47      532.97     54.37 o 
  -1   6   3      748.32      761.68     24.32 o 
   0   6   3     2995.45     2836.02     45.73 o 
   1   6   3     1032.57     1009.59     12.68 o 
   2   6   3     1234.24     1219.41     72.14 o 
   3   6   3      904.90      894.25     16.06 o 
   4   6   3     1168.34     1204.85     23.73 o 
   5   6   3        1.91       35.11     11.15 o 
   6   6   3       28.36       34.16      9.55 o 
   7   6   3        1.66        0.23     13.15 o 
   8   6   3      131.77      167.00     28.83 o 
 -11   7   3      101.06      123.38     11.21 o 
 -10   7   3       76.54      102.50     19.64 o 
  -9   7   3      273.96      304.19     20.94 o 
  -8   7   3      353.65      331.85     16.14 o 
  -7   7   3       58.14       64.07     12.49 o 
  -6   7   3      613.12      610.70      9.69 o 
  -5   7   3     1504.05     1540.23     29.69 o 
  -4   7   3       27.57       44.65      4.06 o 
  -3   7   3       75.91       90.65     24.04 o 
  -2   7   3       34.66       50.06     14.18 o 
  -1   7   3      270.99      280.53     12.51 o 
   0   7   3       20.89       17.29      9.98 o 
   1   7   3       70.67       76.45      8.48 o 
   2   7   3     3180.75     3079.77      9.35 o 
   3   7   3      803.61      831.62     15.51 o 
   4   7   3      467.99      470.57     10.57 o 
   5   7   3      306.32      308.46     31.54 o 
   6   7   3      580.50      535.70      8.21 o 
   7   7   3        8.33       46.87     11.43 o 
 -11   8   3       14.58       24.70      9.36 o 
 -10   8   3       55.85       58.21      7.40 o 
  -9   8   3       62.98       61.85      4.76 o 
  -8   8   3       78.94      120.34     20.95 o 
  -7   8   3     2589.95     2531.87     15.89 o 
  -6   8   3      494.63      513.62     10.09 o 
  -5   8   3      259.29      269.63      8.32 o 
  -4   8   3     1671.34     1683.53     65.57 o 
  -3   8   3     1151.20     1037.83     62.17 o 
  -2   8   3       21.50       26.62     11.58 o 
  -1   8   3      449.29      443.72     17.55 o 
   0   8   3     1463.04     1408.56     32.96 o 
   1   8   3      428.66      386.78      3.43 o 
   2   8   3      180.05      188.24     14.38 o 
   3   8   3     2220.34     2172.51     14.31 o 
   4   8   3      390.38      414.74     13.19 o 
   5   8   3      169.37      154.05      1.79 o 
   6   8   3      128.08      132.65      6.58 o 
   7   8   3       32.32       25.01      8.42 o 
 -11   9   3        1.34       12.95     23.28 o 
 -10   9   3      146.07      136.44     24.05 o 
  -9   9   3      356.84      334.95     27.20 o 
  -8   9   3      690.63      648.37      6.20 o 
  -7   9   3       18.61       24.73      3.99 o 
  -6   9   3      305.10      311.23      7.24 o 
  -5   9   3      482.33      478.02     11.87 o 
  -4   9   3      389.21      360.53      6.99 o 
  -3   9   3       69.26      106.39     18.58 o 
  -2   9   3      281.18      272.96     15.32 o 
  -1   9   3       24.77       27.61      4.13 o 
   0   9   3      266.59      273.25     16.73 o 
   1   9   3      677.24      652.33      6.55 o 
   2   9   3      236.90      289.51      9.50 o 
   3   9   3       68.97       69.12      7.41 o 
   4   9   3     1229.84     1137.11     19.64 o 
   5   9   3      360.22      390.92     30.03 o 
   6   9   3      249.10      241.57      5.09 o 
 -10  10   3       36.85       42.00     12.40 o 
  -9  10   3       75.09      109.52     12.98 o 
  -8  10   3      936.94      865.79     21.43 o 
  -7  10   3      295.99      335.64     16.58 o 
  -6  10   3       62.63       66.09     10.42 o 
  -5  10   3      974.90      926.92     18.74 o 
  -4  10   3      352.28      326.38     14.97 o 
  -3  10   3       78.10       73.13     18.98 o 
  -2  10   3       44.83       56.75      6.89 o 
  -1  10   3       31.10       59.52     16.90 o 
   0  10   3      700.95      672.75     12.96 o 
   1  10   3      323.52      368.95     10.88 o 
   2  10   3      104.62       94.30      4.39 o 
   3  10   3     1000.50      903.93     28.83 o 
   4  10   3      446.42      455.53     13.87 o 
   5  10   3       21.09       32.65     24.29 o 
   6  10   3       81.87      123.44     11.52 o 
 -10  11   3      118.44      141.55     13.17 o 
  -9  11   3      612.68      552.93      5.55 o 
  -8  11   3       93.04       93.80      8.98 o 
  -7  11   3       23.54       37.02      3.87 o 
  -6  11   3      138.12      133.61     45.26 o 
  -5  11   3       23.23       27.31      7.73 o 
  -4  11   3      420.53      459.16     13.64 o 
  -3  11   3       55.00       71.70     15.98 o 
  -2  11   3        4.97       25.30     11.70 o 
  -1  11   3      231.05      256.04     11.57 o 
   0  11   3       20.05       19.10     10.51 o 
   1  11   3      469.29      446.32      6.15 o 
   2  11   3       32.42       58.79      7.34 o 
   3  11   3      126.38      108.18     32.80 o 
   4  11   3     1176.05     1208.95     91.28 o 
   5  11   3      170.99      163.11     10.12 o 
  -9  12   3       29.25       31.55      2.07 o 
  -8  12   3      100.47      111.63     22.85 o 
  -7  12   3      201.00      220.85     16.56 o 
  -6  12   3      184.14      214.12     11.07 o 
  -5  12   3      396.29      419.86     15.10 o 
  -4  12   3      823.36      813.17     15.02 o 
  -3  12   3       13.16       43.19     14.85 o 
  -2  12   3      360.03      349.45     11.05 o 
  -1  12   3      750.15      658.90      5.92 o 
   0  12   3      327.92      278.97      9.90 o 
   1  12   3      105.93      122.23      6.58 o 
   2  12   3      307.68      296.00      4.10 o 
   3  12   3       29.65       56.99     19.04 o 
   4  12   3       98.59      135.93     17.61 o 
  -9  13   3      105.56       89.76      4.57 o 
  -8  13   3       70.95       77.25     15.89 o 
  -7  13   3       54.02       55.27     11.64 o 
  -6  13   3      623.01      558.41     26.17 o 
  -5  13   3       38.48       51.23     17.05 o 
  -4  13   3      323.75      291.29      8.78 o 
  -3  13   3        1.18       19.15      8.86 o 
  -2  13   3       73.36      113.63     15.50 o 
  -1  13   3       12.86       24.70      8.41 o 
   0  13   3     1248.66     1103.61     19.08 o 
   1  13   3      528.36      534.67     16.99 o 
   2  13   3        1.21       13.61     14.15 o 
   3  13   3      188.40      196.31     10.19 o 
  -8  14   3       75.16       86.72     34.27 o 
  -7  14   3      143.93      137.53      9.25 o 
  -6  14   3      120.50      156.78     31.23 o 
  -5  14   3      313.52      346.19     19.81 o 
  -4  14   3      196.05      228.87     20.51 o 
  -3  14   3        0.01        8.20      5.55 o 
  -2  14   3      169.89      189.64     25.59 o 
  -1  14   3      421.24      353.28      7.75 o 
   0  14   3      196.03      171.34      6.36 o 
   1  14   3      101.06      115.18     19.37 o 
   2  14   3       86.88       88.85     10.02 o 
  -7  15   3       83.27      140.79     24.48 o 
  -6  15   3      121.58      147.97     15.23 o 
  -5  15   3        5.57       26.98     39.71 o 
  -4  15   3      199.20      199.69      9.95 o 
  -3  15   3       84.93      111.07     19.95 o 
  -2  15   3       94.11      110.73     12.91 o 
  -1  15   3      184.61      179.56      7.13 o 
   0  15   3      651.38      595.07      5.49 o 
  -5  16   3      199.13      248.29     41.45 o 
  -4  16   3        0.86       19.37     31.33 o 
  -3  16   3        6.78        9.42     13.34 o 
  -2  16   3       34.93       45.96     15.23 o 
   3 -17   4      218.76      260.79     19.40 o 
  -1 -16   4      196.93      237.87     17.52 o 
   0 -16   4       58.25       55.24      5.44 o 
   1 -16   4       85.66      115.01     25.08 o 
   2 -16   4      369.77      311.57      7.52 o 
   3 -16   4      194.17      201.56     12.16 o 
   4 -16   4        0.21        4.32     16.54 o 
   5 -16   4      156.81      150.08      4.08 o 
   6 -16   4      261.08      234.48      3.92 o 
  -2 -15   4       94.04      119.96     12.68 o 
  -1 -15   4        5.02       40.84     28.51 o 
   0 -15   4      426.70      435.22     14.12 o 
   1 -15   4      221.11      223.31     17.03 o 
   2 -15   4       19.65       32.11     35.25 o 
   3 -15   4        1.70       28.91      8.18 o 
   4 -15   4      138.59      202.68     21.05 o 
   5 -15   4       39.10       44.24     15.95 o 
   6 -15   4       34.27       31.64      3.32 o 
   7 -15   4       16.41       33.62     18.46 o 
  -4 -14   4      212.75      232.62     20.02 o 
  -3 -14   4       85.69       94.25     15.89 o 
  -2 -14   4      228.34      200.63     22.11 o 
  -1 -14   4      348.69      338.33     27.36 o 
   0 -14   4      155.20      136.02      1.25 o 
   1 -14   4       56.24       89.66     20.00 o 
   2 -14   4     1660.20     1574.70     18.25 o 
   3 -14   4      412.57      366.67     25.68 o 
   4 -14   4       95.01       97.33     16.85 o 
   5 -14   4      432.13      409.86      7.24 o 
   6 -14   4      365.44      340.29     11.80 o 
   7 -14   4      104.32      134.77     12.35 o 
   8 -14   4       24.76       38.69     25.22 o 
  -5 -13   4        8.05       36.56      9.47 o 
  -4 -13   4      134.41      146.66     11.21 o 
  -3 -13   4      439.57      492.07     16.76 o 
  -2 -13   4      101.50      131.15     11.34 o 
  -1 -13   4      120.92      122.61      9.75 o 
   0 -13   4      259.84      294.02     12.26 o 
   1 -13   4      163.85      190.33     13.82 o 
   2 -13   4      120.92      165.53     17.47 o 
   3 -13   4      158.42      179.83     19.15 o 
   4 -13   4       82.67       98.51     13.73 o 
   5 -13   4        5.80        6.37      8.21 o 
   6 -13   4       70.92      142.22     23.31 o 
   7 -13   4       98.30      139.19     21.37 o 
   8 -13   4       11.06       14.56     25.24 o 
  -5 -12   4       23.35       48.42     17.41 o 
  -4 -12   4       34.58       36.31      4.80 o 
  -3 -12   4      145.95      162.49     13.94 o 
  -2 -12   4      833.79      789.05     13.57 o 
  -1 -12   4      861.14      761.28     13.34 o 
   0 -12   4        0.00       26.25     12.01 o 
   1 -12   4      992.69     1009.57     23.57 o 
   2 -12   4     2468.29     2274.57    110.69 o 
   3 -12   4      400.09      399.39     21.21 o 
   4 -12   4      271.72      259.11     14.08 o 
   5 -12   4     1171.67     1097.88     26.14 o 
   6 -12   4      448.56      439.04     18.69 o 
   7 -12   4       13.00       19.44      3.95 o 
   8 -12   4        8.88       20.40     22.94 o 
   9 -12   4       16.85       20.64     18.78 o 
  -6 -11   4       51.01       52.77     19.26 o 
  -5 -11   4       23.35       34.23     17.89 o 
  -4 -11   4     1465.63     1419.11     30.52 o 
  -3 -11   4      540.52      597.00     57.93 o 
  -2 -11   4       63.21       61.50      7.92 o 
  -1 -11   4      326.67      353.76     19.66 o 
   0 -11   4      878.29      876.45     21.11 o 
   1 -11   4       76.25       94.49      6.19 o 
   2 -11   4       48.46       70.57     15.59 o 
   3 -11   4      256.42      296.87     15.39 o 
   4 -11   4      213.63      249.34     12.95 o 
   5 -11   4        0.85        1.65     14.96 o 
   6 -11   4      495.69      505.74      9.36 o 
   7 -11   4     1108.70     1088.23      5.50 o 
   8 -11   4       26.87       84.74     14.94 o 
   9 -11   4      100.96       84.48     21.71 o 
  -7 -10   4       89.07       95.20     21.98 o 
  -6 -10   4      175.30      219.24     43.09 o 
  -5 -10   4      394.87      417.18     17.02 o 
  -4 -10   4      299.44      321.05     13.16 o 
  -3 -10   4      355.97      366.68     14.69 o 
  -2 -10   4      745.61      731.25     75.22 o 
  -1 -10   4      242.69      208.91     12.73 o 
   0 -10   4     1760.33     1759.27     20.20 o 
   1 -10   4     1805.55     1695.20      5.32 o 
   2 -10   4     2378.49     2326.92     11.23 o 
   3 -10   4      300.05      330.23      7.29 o 
   4 -10   4      588.40      557.09      8.09 o 
   5 -10   4     1111.48     1152.40     46.12 o 
   6 -10   4      165.20      171.03     10.95 o 
   7 -10   4      490.87      462.21     21.00 o 
   8 -10   4      348.97      312.11     11.59 o 
   9 -10   4       47.26       61.69      9.78 o 
  10 -10   4       69.13       86.72     20.66 o 
  -7  -9   4      361.43      371.88      9.79 o 
  -6  -9   4        1.46       13.29      7.98 o 
  -5  -9   4      362.78      327.16     17.62 o 
  -4  -9   4     1571.46     1487.04     46.76 o 
  -3  -9   4       76.66       78.35      9.02 o 
  -2  -9   4      168.16      173.35      6.63 o 
  -1  -9   4       22.73       36.83      2.46 o 
   0  -9   4       96.71      112.49      7.44 o 
   1  -9   4       25.60       46.23      7.22 o 
   2  -9   4        9.81        8.72      1.40 o 
   3  -9   4        3.55       20.23     15.24 o 
   4  -9   4        0.70       25.07     14.53 o 
   5  -9   4        2.06       24.28      9.20 o 
   6  -9   4     1067.66     1045.01     12.91 o 
   7  -9   4      448.64      465.08     13.58 o 
   8  -9   4       89.32       80.41      2.06 o 
   9  -9   4      196.08      193.89     10.65 o 
  10  -9   4      219.81      213.42     27.36 o 
  -8  -8   4        0.50       11.32     25.68 o 
  -7  -8   4        2.07       86.61     36.45 o 
  -6  -8   4       12.77       40.07     10.39 o 
  -5  -8   4     1113.97     1080.87     35.79 o 
  -4  -8   4      118.73      109.92      6.30 o 
  -3  -8   4      313.88      467.77     21.18 o 
  -2  -8   4     1077.44     1096.73     32.46 o 
  -1  -8   4        2.16       35.83     11.37 o 
   0  -8   4      999.61      992.10     21.71 o 
   1  -8   4     8049.26     8182.18     93.57 o 
   2  -8   4      962.78      922.55     32.44 o 
   3  -8   4       10.68       79.86     13.22 o 
   4  -8   4     2046.41     1961.49     59.27 o 
   5  -8   4      965.00      929.34     15.73 o 
   6  -8   4      195.54      228.90     12.42 o 
   7  -8   4     1355.65     1330.44     80.42 o 
   8  -8   4        3.01        5.67      9.93 o 
   9  -8   4        2.01       19.97     21.65 o 
  10  -8   4        2.64       33.80     17.37 o 
  -9  -7   4       16.87       85.08     33.95 o 
  -8  -7   4      655.77      599.72     14.58 o 
  -7  -7   4      113.39      111.09     36.99 o 
  -6  -7   4       78.87       77.37     26.59 o 
  -5  -7   4     1424.91     1572.26     24.07 o 
  -4  -7   4     1831.89     1767.73     13.29 o 
  -3  -7   4      238.60      267.37      7.56 o 
  -2  -7   4      584.88      583.01     12.25 o 
  -1  -7   4       34.32       57.39     14.58 o 
   0  -7   4      475.99      472.55      2.60 o 
   1  -7   4     1056.79     1084.18     25.18 o 
   2  -7   4     1000.78     1097.03     47.75 o 
   3  -7   4       66.35       75.15     11.00 o 
   4  -7   4       65.49       61.88     13.91 o 
   5  -7   4     1100.61     1140.62     26.43 o 
   6  -7   4     1528.46     1439.78     26.54 o 
   7  -7   4      711.52      644.55      8.87 o 
   8  -7   4        2.81       34.31     25.57 o 
   9  -7   4      230.54      275.96     18.06 o 
  10  -7   4      628.10      587.32     12.83 o 
  -9  -6   4        7.41       48.20     22.41 o 
  -8  -6   4        9.79       30.90     11.64 o 
  -7  -6   4        0.08       10.23      9.68 o 
  -6  -6   4      505.89      491.05     11.70 o 
  -5  -6   4        2.94        5.12     10.00 o 
  -4  -6   4      482.13      497.38     14.76 o 
  -3  -6   4     2118.12     2130.19     33.23 o 
  -2  -6   4       21.72       22.58      1.93 o 
  -1  -6   4      187.94      234.48      8.87 o 
   0  -6   4     1264.33     1292.38     45.86 o 
   1  -6   4     2351.65     2296.93     59.22 o 
   2  -6   4      343.27      338.02     13.27 o 
   3  -6   4       21.14       23.73      4.72 o 
   4  -6   4     1959.32     1951.41     48.46 o 
   5  -6   4      962.68      977.63     29.86 o 
   6  -6   4       14.99       51.59     17.27 o 
   7  -6   4      366.08      340.86     10.98 o 
   8  -6   4       28.97       26.04      8.76 o 
   9  -6   4       12.28       43.04     12.24 o 
  10  -6   4        0.90        5.86      7.86 o 
  -9  -5   4      354.91      327.60     24.92 o 
  -8  -5   4      415.48      440.21     37.21 o 
  -7  -5   4        2.28       59.19     27.64 o 
  -6  -5   4      368.20      341.43      8.00 o 
  -5  -5   4     3831.93     3692.57     54.18 o 
  -4  -5   4      265.04      241.44     21.98 o 
  -3  -5   4      376.02      368.78      5.45 o 
  -2  -5   4      773.53      724.49      7.73 o 
  -1  -5   4      528.51      530.90      8.07 o 
   0  -5   4     1520.58     1613.48     25.12 o 
   1  -5   4      723.64      755.77     11.67 o 
   2  -5   4      979.95     1074.65     42.05 o 
   3  -5   4      978.05      957.62     21.31 o 
   4  -5   4      222.74      234.63     14.40 o 
   5  -5   4      560.66      479.89     10.04 o 
   6  -5   4     3052.78     3028.47     26.09 o 
   7  -5   4      424.00      369.82      8.78 o 
   8  -5   4       54.40       47.85      5.88 o 
   9  -5   4      521.26      526.93     16.34 o 
  10  -5   4      328.57      320.88     17.63 o 
 -10  -4   4       64.73       72.46     30.14 o 
  -9  -4   4      144.30      146.45     30.36 o 
  -8  -4   4       69.98       64.52     29.38 o 
  -7  -4   4      693.38      646.72      3.05 o 
  -6  -4   4      340.34      335.45     13.27 o 
  -5  -4   4       11.34        9.67      3.82 o 
  -4  -4   4      147.64      142.94     35.52 o 
  -3  -4   4      399.24      405.65     11.46 o 
  -2  -4   4      439.93      385.81      5.18 o 
  -1  -4   4       89.27      121.49     15.72 o 
   1  -4   4      895.68      924.56     43.42 o 
   2  -4   4        2.73       16.74     13.36 o 
   3  -4   4      927.44      926.08     11.27 o 
   4  -4   4      138.96      167.70      8.50 o 
   5  -4   4      335.50      359.14      8.66 o 
   6  -4   4      301.66      270.02     24.81 o 
   7  -4   4      500.76      458.15      6.95 o 
   8  -4   4      478.40      454.24      7.68 o 
   9  -4   4      404.98      411.00     11.83 o 
  10  -4   4        1.57       76.07     24.10 o 
 -10  -3   4       12.59       17.95     15.45 o 
  -9  -3   4      451.96      582.52     17.95 o 
  -8  -3   4     1305.16     1329.56     29.16 o 
  -7  -3   4      252.15      271.52     11.97 o 
  -6  -3   4     1733.68     1680.54     31.28 o 
  -5  -3   4     1667.75     1658.88     51.52 o 
  -4  -3   4       21.64       28.66     29.78 o 
  -3  -3   4      179.50      210.14     33.84 o 
  -2  -3   4      326.71      311.64     18.46 o 
  -1  -3   4     6088.94     5995.09     27.96 o 
   0  -3   4       74.34       86.57      6.73 o 
   1  -3   4     5106.90     5020.66     39.71 o 
   2  -3   4       59.17      106.42     11.43 o 
   3  -3   4        2.43       51.86      9.52 o 
   4  -3   4       24.04       35.38     13.53 o 
   5  -3   4     1672.81     1674.66     45.48 o 
   6  -3   4     1843.66     1855.34     10.96 o 
   7  -3   4       37.15       65.23     15.32 o 
   8  -3   4     1457.63     1359.82      5.71 o 
   9  -3   4      616.89      643.13      9.99 o 
  10  -3   4      104.37      130.52     17.08 o 
 -10  -2   4        9.98       16.97     35.80 o 
  -9  -2   4      239.19      234.76     27.15 o 
  -8  -2   4      132.16      144.16     13.74 o 
  -7  -2   4       22.77       29.58     10.46 o 
  -6  -2   4      537.81      499.39     32.86 o 
  -5  -2   4      457.01      452.26     10.65 o 
  -4  -2   4     1725.29     1826.57     57.88 o 
  -3  -2   4     1766.91     1728.21    102.55 o 
  -2  -2   4        0.72        0.00      2.85 o 
  -1  -2   4     3081.93     2994.32     26.92 o 
   1  -2   4     1458.92     1389.10      7.09 o 
   2  -2   4      287.17      316.65      8.84 o 
   3  -2   4     1203.58     1260.16      7.63 o 
   4  -2   4     2260.84     2319.15     11.46 o 
   5  -2   4      800.21      781.95     12.53 o 
   6  -2   4      540.30      500.16     10.81 o 
   7  -2   4        2.95        2.58      1.85 o 
   8  -2   4       44.08       71.48     29.16 o 
   9  -2   4       90.69      119.65     24.81 o 
  10  -2   4       35.42       62.08     21.00 o 
 -11  -1   4        0.53       35.69     16.65 o 
 -10  -1   4       80.81       82.47     15.23 o 
  -9  -1   4     1027.49      973.74     26.61 o 
  -8  -1   4     1277.60     1195.43     36.98 o 
  -7  -1   4       79.62      111.23     15.87 o 
  -6  -1   4     1833.59     1859.03     17.51 o 
  -5  -1   4      381.22      398.67      8.68 o 
  -4  -1   4     1681.29     1682.51     30.57 o 
  -3  -1   4     1919.78     1889.86     17.16 o 
  -2  -1   4        1.57       26.16     18.06 o 
  -1  -1   4      379.04      433.72     11.03 o 
   0  -1   4      151.29      160.74      7.62 o 
   1  -1   4       39.95       35.85      9.89 o 
   2  -1   4      599.06      608.01     27.44 o 
   3  -1   4     3058.80     3059.27     29.70 o 
   4  -1   4       77.59      119.51     14.15 o 
   5  -1   4     3069.51     3092.46     25.41 o 
   6  -1   4      164.96      238.96     10.17 o 
   7  -1   4     1168.18     1121.52     27.44 o 
   8  -1   4     2423.94     2231.90     40.64 o 
   9  -1   4       18.50       23.06     12.57 o 
  10  -1   4       77.82       92.89     14.91 o 
 -11   0   4       30.04       50.70     27.53 o 
 -10   0   4      341.97      379.61     42.22 o 
  -9   0   4      203.07      227.87      6.63 o 
  -8   0   4       19.11       30.23      6.19 o 
  -7   0   4        8.52       17.43     11.26 o 
  -6   0   4       11.19       21.22      6.08 o 
  -5   0   4      504.63      541.90     12.53 o 
  -4   0   4      240.65      242.68     18.53 o 
  -3   0   4      141.42      181.56      8.70 o 
  -2   0   4       29.29       37.53      5.03 o 
   0   0   4     3165.67     3192.20     21.54 o 
   1   0   4       18.89       47.16     13.55 o 
   2   0   4       53.80       72.56     15.89 o 
   3   0   4      216.70      196.53      9.51 o 
   4   0   4      276.33      272.99     14.01 o 
   5   0   4        3.64       11.87      6.91 o 
   6   0   4       50.27       79.60     12.12 o 
   7   0   4       24.04       55.77      7.11 o 
   8   0   4      481.16      462.40     13.01 o 
   9   0   4      190.23      231.20     19.16 o 
  10   0   4       15.85       39.71     17.84 o 
 -11   1   4        2.31        6.53      7.83 o 
 -10   1   4       70.37       90.10     13.93 o 
  -9   1   4      100.35      151.94     10.39 o 
  -8   1   4       19.12       21.88      5.51 o 
  -7   1   4      614.69      602.04      8.19 o 
  -6   1   4      175.39      195.07     10.27 o 
  -5   1   4       30.34       66.75      8.17 o 
  -4   1   4        6.62       12.04      9.60 o 
  -3   1   4      536.28      528.03     14.91 o 
  -2   1   4       93.43      146.05     13.97 o 
  -1   1   4        1.15        8.45     10.09 o 
   0   1   4      353.81      378.18     12.46 o 
   1   1   4      219.65      241.00     17.84 o 
   2   1   4      145.89      144.79     11.88 o 
   3   1   4        0.13        4.47      2.11 o 
   4   1   4       11.73       14.41      3.80 o 
   5   1   4      608.41      585.04     12.06 o 
   6   1   4      242.20      240.59     12.69 o 
   7   1   4      175.50      171.39     17.89 o 
   8   1   4      151.90      165.52      7.10 o 
   9   1   4       48.89       66.13     10.66 o 
 -11   2   4       67.97       74.20      3.05 o 
 -10   2   4       23.28       17.23      6.05 o 
  -9   2   4       33.99       32.70     14.81 o 
  -8   2   4       82.90       84.67     13.69 o 
  -7   2   4       59.77       67.90      7.73 o 
  -6   2   4       73.38       73.97     18.44 o 
  -5   2   4     1789.72     1886.63     21.57 o 
  -4   2   4     8387.35     8220.32     31.25 o 
  -3   2   4      114.01      121.53      3.63 o 
  -2   2   4      414.18      421.91      8.17 o 
  -1   2   4      262.59      322.04     15.78 o 
   0   2   4      654.99      660.50     22.59 o 
   1   2   4       20.19       19.20      4.06 o 
   2   2   4     7230.18     7125.24     11.20 o 
   3   2   4     3161.48     2999.88     21.69 o 
   4   2   4      364.97      329.21      5.60 o 
   5   2   4       85.54       80.10      1.83 o 
   6   2   4      242.23      236.12     17.36 o 
   7   2   4       92.72      105.45     11.44 o 
   8   2   4      256.27      215.42     26.77 o 
   9   2   4       27.81       42.18     18.71 o 
 -11   3   4       33.70       60.06     14.69 o 
 -10   3   4      275.82      264.44     12.93 o 
  -9   3   4      256.82      238.63     17.30 o 
  -8   3   4       24.06       24.81     11.40 o 
  -7   3   4     2068.65     2041.57     31.06 o 
  -6   3   4     1613.58     1604.41     59.20 o 
  -5   3   4        0.61       44.18     16.72 o 
  -4   3   4      210.56      263.05     11.38 o 
  -3   3   4      832.09      799.15     10.55 o 
  -2   3   4      772.45      749.67     11.00 o 
  -1   3   4       62.61       53.00      2.37 o 
   0   3   4      353.34      378.45     24.52 o 
   1   3   4      497.39      459.46     19.87 o 
   2   3   4      214.37      260.83     11.67 o 
   3   3   4        4.39        1.95      2.48 o 
   4   3   4     2793.54     2787.78     18.52 o 
   5   3   4     1809.18     1755.73     56.74 o 
   6   3   4        0.69       14.96      4.94 o 
   7   3   4      261.17      288.77     13.68 o 
   8   3   4      341.34      342.34     12.15 o 
   9   3   4       12.69       15.55      5.98 o 
 -11   4   4       27.20       26.71      8.35 o 
 -10   4   4       37.23       45.95     10.24 o 
  -9   4   4      263.16      251.54      8.75 o 
  -8   4   4      415.18      403.57     15.81 o 
  -7   4   4       25.34       46.17     14.92 o 
  -6   4   4      150.52      153.75      6.03 o 
  -5   4   4     2185.83     2123.33     24.47 o 
  -4   4   4     2746.44     2682.90     36.07 o 
  -3   4   4      236.45      269.74      7.07 o 
  -2   4   4     2110.21     2109.80     13.84 o 
  -1   4   4     4342.91     4331.93     26.45 o 
   0   4   4        1.34       12.60      3.60 o 
   1   4   4     2248.56     2359.24     53.74 o 
   2   4   4     2217.97     2168.82      8.09 o 
   3   4   4      422.44      394.79     13.13 o 
   4   4   4        2.78       15.07      7.13 o 
   5   4   4       51.59       55.92     16.23 o 
   6   4   4      688.48      626.50      8.77 o 
   7   4   4       65.18       99.90     18.28 o 
   8   4   4       39.08      107.31     22.53 o 
 -11   5   4      218.65      220.98     20.67 o 
 -10   5   4      617.67      544.47     11.79 o 
  -9   5   4       38.51       45.33     12.66 o 
  -8   5   4       43.36       57.87      9.31 o 
  -7   5   4      640.89      587.53     50.66 o 
  -6   5   4      989.16      989.19     62.37 o 
  -5   5   4       47.98       67.23      4.19 o 
  -4   5   4      613.19      552.06     26.44 o 
  -3   5   4       28.34       95.72     19.38 o 
  -2   5   4      939.04     1013.85     16.98 o 
  -1   5   4     1177.56     1264.53     21.96 o 
   0   5   4      120.73      116.66     14.06 o 
   1   5   4      390.47      380.01      8.16 o 
   2   5   4      149.22      154.56     20.68 o 
   3   5   4     1298.70     1334.25     13.64 o 
   4   5   4      953.91      980.34     28.42 o 
   5   5   4       42.42       36.66      7.10 o 
   6   5   4       57.65       68.47      7.79 o 
   7   5   4      827.24      764.19     12.95 o 
   8   5   4      244.40      258.68     15.67 o 
 -11   6   4       68.46       92.48     19.15 o 
 -10   6   4      130.07      110.30      8.40 o 
  -9   6   4      109.77      115.97      7.85 o 
  -8   6   4      476.64      441.83     29.00 o 
  -7   6   4      736.48      693.88      7.32 o 
  -6   6   4      610.93      610.95     15.64 o 
  -5   6   4      164.98      172.56     22.98 o 
  -4   6   4      503.13      507.82     16.97 o 
  -3   6   4     2025.00     2029.43     57.28 o 
  -2   6   4    19036.99    18627.30     72.91 o 
  -1   6   4    14858.83    14754.34    116.18 o 
   0   6   4      315.53      270.27     13.99 o 
   1   6   4     1085.86     1125.58      9.72 o 
   2   6   4      109.97      135.73     18.12 o 
   3   6   4       13.06       24.03     11.42 o 
   4   6   4     1486.23     1291.31     62.46 o 
   5   6   4      297.76      249.02     16.29 o 
   6   6   4      249.71      276.14     15.58 o 
   7   6   4      107.44      124.20     10.41 o 
   8   6   4       57.85       45.09     10.89 o 
 -11   7   4       96.75       87.15      0.65 o 
 -10   7   4      104.48      103.36     33.62 o 
  -9   7   4       50.39       60.48     14.41 o 
  -8   7   4        8.59       10.55      3.07 o 
  -7   7   4      540.25      500.93     13.58 o 
  -6   7   4     1321.92     1283.38     10.91 o 
  -5   7   4      767.54      770.35     13.89 o 
  -4   7   4      487.15      457.18      9.20 o 
  -3   7   4       21.76       25.74     15.86 o 
  -2   7   4     2999.80     2937.20     54.34 o 
  -1   7   4      413.58      387.87      5.05 o 
   0   7   4      470.49      488.56     15.79 o 
   1   7   4     1445.62     1384.33     70.85 o 
   2   7   4       11.77        7.85      2.68 o 
   3   7   4     1923.19     1869.00     13.87 o 
   4   7   4        9.84       10.77      6.48 o 
   5   7   4       75.26       86.14     19.97 o 
   6   7   4      258.30      314.18     23.93 o 
   7   7   4      259.47      249.72     20.13 o 
 -11   8   4        4.96       16.54     21.76 o 
 -10   8   4      167.58      176.37     11.21 o 
  -9   8   4        3.30       13.17     11.10 o 
  -8   8   4        0.50       12.53     10.27 o 
  -7   8   4       56.00       58.02      6.88 o 
  -6   8   4        5.57       16.15      4.24 o 
  -5   8   4      606.90      650.57     30.85 o 
  -4   8   4      326.76      305.20     20.25 o 
  -3   8   4     2394.94     2417.93     46.74 o 
  -2   8   4    18543.67    18071.40    293.71 o 
  -1   8   4     2287.86     2266.74      8.76 o 
   0   8   4      187.66      189.98      8.24 o 
   1   8   4      788.79      770.80     25.24 o 
   2   8   4      106.87      134.85      1.52 o 
   3   8   4       97.42      101.80     13.38 o 
   4   8   4       38.65       84.65     28.28 o 
   5   8   4        3.12       14.79      5.93 o 
   6   8   4      188.28      188.46     22.25 o 
   7   8   4        0.07        5.86      4.84 o 
 -10   9   4        3.08       21.54     24.70 o 
  -9   9   4        8.72       91.07     39.71 o 
  -8   9   4      491.83      458.64      9.17 o 
  -7   9   4      416.25      444.49     11.17 o 
  -6   9   4        0.64        0.00      1.41 o 
  -5   9   4        2.94        7.95     10.16 o 
  -4   9   4       68.24       90.72     10.14 o 
  -3   9   4       39.25       35.74      3.38 o 
  -2   9   4        0.55       11.82      7.99 o 
  -1   9   4        7.71       17.63     13.96 o 
   0   9   4      193.14      193.10      8.98 o 
   1   9   4       19.73       39.94      5.45 o 
   2   9   4       63.33       65.64      6.13 o 
   3   9   4     1830.78     1829.78     13.69 o 
   4   9   4      667.29      638.41      4.30 o 
   5   9   4        3.54       22.39     19.35 o 
   6   9   4        8.41       40.77     29.05 o 
 -10  10   4       55.54      105.54     16.32 o 
  -9  10   4      117.87      133.17     12.40 o 
  -8  10   4       85.45       99.98     13.74 o 
  -7  10   4      550.87      549.45     23.07 o 
  -6  10   4     1178.95     1109.08     16.94 o 
  -5  10   4      378.41      396.68      6.53 o 
  -4  10   4       14.40       26.56     16.86 o 
  -3  10   4      437.14      480.16     10.21 o 
  -2  10   4      443.74      416.34      4.35 o 
  -1  10   4       72.64       61.66     12.42 o 
   0  10   4       96.81      160.17     13.91 o 
   1  10   4      836.39      895.36     18.12 o 
   2  10   4      630.46      550.66      5.75 o 
   3  10   4      219.95      253.77     16.80 o 
   4  10   4       41.75       51.85     11.00 o 
   5  10   4      175.59      190.84     40.26 o 
 -10  11   4        6.58       19.58     36.99 o 
  -9  11   4       47.72       67.57     32.10 o 
  -8  11   4      134.73      148.73      7.62 o 
  -7  11   4      219.10      241.43     12.73 o 
  -6  11   4       80.60      104.21     10.33 o 
  -5  11   4        8.30       22.05     11.25 o 
  -4  11   4      123.62      114.70     11.01 o 
  -3  11   4        9.24       21.44     10.39 o 
  -2  11   4      246.47      224.54      4.16 o 
  -1  11   4      186.01      178.11      6.56 o 
   0  11   4        9.52       26.96      4.26 o 
   1  11   4      304.03      308.17     14.91 o 
   2  11   4      300.24      295.44     12.62 o 
   3  11   4      424.10      387.06     14.77 o 
   4  11   4      266.84      288.51     10.63 o 
   5  11   4        7.14       48.17     22.45 o 
  -9  12   4       56.51      112.83     25.57 o 
  -8  12   4        2.74        9.79      0.65 o 
  -7  12   4      421.99      377.54     20.02 o 
  -6  12   4     1061.70      993.14     26.11 o 
  -5  12   4       96.98      131.35     12.61 o 
  -4  12   4       17.67       24.32      5.29 o 
  -3  12   4      522.60      497.77     24.36 o 
  -2  12   4       90.63       80.74     12.51 o 
  -1  12   4       15.71       31.49     18.25 o 
   0  12   4      477.25      482.39     11.55 o 
   1  12   4      745.25      650.53      9.68 o 
   2  12   4      119.91      146.25     12.55 o 
   3  12   4       89.36       96.23     27.23 o 
   4  12   4        0.09        9.98     11.87 o 
  -9  13   4       22.59       74.31     28.94 o 
  -8  13   4      181.05      166.47      6.20 o 
  -7  13   4       45.86       37.43      4.46 o 
  -6  13   4        0.16        1.30     17.95 o 
  -5  13   4      101.73      130.18     13.93 o 
  -4  13   4       13.84       10.51     16.71 o 
  -3  13   4        6.26       15.36      6.33 o 
  -2  13   4       33.35       28.75     12.00 o 
  -1  13   4      285.04      251.17     11.83 o 
   0  13   4       82.11       75.08      5.78 o 
   1  13   4       45.53       74.13     15.83 o 
   2  13   4      429.33      394.24     10.53 o 
   3  13   4       34.33       99.31     16.85 o 
  -8  14   4        8.45       67.13     21.76 o 
  -7  14   4      240.52      223.04      3.37 o 
  -6  14   4      282.76      282.34     11.53 o 
  -5  14   4       69.22       80.81     18.96 o 
  -4  14   4      300.84      269.85      4.76 o 
  -3  14   4      347.64      305.48      7.94 o 
  -2  14   4      129.59      126.58     21.72 o 
  -1  14   4       10.31       27.08     15.82 o 
   0  14   4      209.83      204.71      9.11 o 
   1  14   4       95.84      101.29     17.90 o 
  -6  15   4        0.14       47.55     30.25 o 
  -5  15   4      202.44      227.40     41.56 o 
  -4  15   4       35.66       52.55     20.89 o 
  -3  15   4        3.08       13.82     30.25 o 
  -2  15   4      229.92      202.35      5.89 o 
  -1  15   4       54.24       64.58     27.15 o 
   0  15   4        6.17       29.68     18.80 o 
  -1 -16   5        0.03        2.90      4.30 o 
   0 -16   5      141.01      182.60     24.47 o 
   1 -16   5      140.30      165.08     20.92 o 
   2 -16   5      176.46      176.30      5.88 o 
   3 -16   5       77.15      103.15     28.96 o 
   4 -16   5      191.36      169.58      9.96 o 
   5 -16   5      225.02      196.73     11.91 o 
  -2 -15   5       77.65       66.81     19.57 o 
  -1 -15   5      302.11      288.84     14.69 o 
   0 -15   5      308.15      293.05     21.77 o 
   1 -15   5      251.24      250.79     20.46 o 
   2 -15   5        8.09       10.17     19.77 o 
   3 -15   5      138.17      144.82     10.83 o 
   4 -15   5      262.10      237.41      8.32 o 
   5 -15   5      163.76      158.75     29.21 o 
   6 -15   5       25.41       24.84     21.86 o 
   7 -15   5       24.04       31.43     12.82 o 
  -4 -14   5        6.71       15.34     19.58 o 
  -3 -14   5      167.34      167.22     20.57 o 
  -2 -14   5        5.11        8.14      5.27 o 
  -1 -14   5       76.71       83.94     18.90 o 
   0 -14   5      251.19      266.32     15.61 o 
   1 -14   5       91.82      105.86     24.21 o 
   2 -14   5       10.92       24.90      4.19 o 
   3 -14   5      301.72      285.68      4.21 o 
   4 -14   5      131.57      148.82     11.00 o 
   5 -14   5       58.98       67.45      8.89 o 
   6 -14   5        2.15        6.54      2.39 o 
   7 -14   5      255.89      271.59     19.86 o 
   8 -14   5       32.68       42.60     38.08 o 
  -5 -13   5      166.25      213.90     29.49 o 
  -4 -13   5      347.61      337.18     30.36 o 
  -3 -13   5        0.28       11.92     18.66 o 
  -2 -13   5      400.65      361.16      4.37 o 
  -1 -13   5      174.04      178.07      5.06 o 
   0 -13   5        1.76       13.59     20.04 o 
   1 -13   5      236.06      305.02     29.70 o 
   2 -13   5       54.22       62.94     27.98 o 
   3 -13   5        0.87        4.88     29.87 o 
   4 -13   5        0.28       11.96     14.96 o 
   5 -13   5      143.63      214.50     29.66 o 
   6 -13   5      136.66      161.99     13.38 o 
   7 -13   5      106.70      139.57     26.04 o 
   8 -13   5      271.10      268.60     11.48 o 
  -5 -12   5       25.65       86.39     20.56 o 
  -4 -12   5       34.07       86.85     26.33 o 
  -3 -12   5      150.71      185.73     11.03 o 
  -2 -12   5        5.34        8.08     12.43 o 
  -1 -12   5      217.00      222.90     17.27 o 
   0 -12   5     1237.40     1201.33     23.73 o 
   1 -12   5      397.23      411.30     17.26 o 
   2 -12   5      256.84      267.43     15.37 o 
   3 -12   5     2032.84     1986.05     18.71 o 
   4 -12   5      628.00      545.87     18.55 o 
   5 -12   5        3.30       24.48     22.12 o 
   6 -12   5      344.30      333.17     23.74 o 
   7 -12   5      242.36      239.59     20.62 o 
   8 -12   5        8.36       13.09      7.51 o 
   9 -12   5       39.02       47.76     14.98 o 
  -6 -11   5      330.02      317.92     23.61 o 
  -5 -11   5      387.24      402.89     32.75 o 
  -4 -11   5       10.44       71.34     22.17 o 
  -3 -11   5      234.08      221.07      8.29 o 
  -2 -11   5      153.41      171.06      7.66 o 
  -1 -11   5        3.56       24.85      4.16 o 
   0 -11   5      103.04      129.62     16.62 o 
   1 -11   5      125.47      140.01      7.98 o 
   2 -11   5        0.48        7.50     24.97 o 
   3 -11   5      435.41      436.34     14.57 o 
   4 -11   5       11.96       14.27      5.59 o 
   5 -11   5       10.60       17.42      6.54 o 
   6 -11   5       31.04       63.65     12.19 o 
   7 -11   5        1.51       22.26     23.54 o 
   8 -11   5      332.82      302.10      2.36 o 
   9 -11   5      308.99      269.99      0.62 o 
  -7 -10   5        2.38       53.97     17.30 o 
  -6 -10   5        0.15       19.58     37.43 o 
  -5 -10   5      169.01      173.65     12.87 o 
  -4 -10   5     1398.69     1384.08     16.09 o 
  -3 -10   5      453.38      458.69     11.98 o 
  -2 -10   5      384.10      439.14     11.12 o 
  -1 -10   5     2462.57     2343.83     36.43 o 
   0 -10   5      412.57      400.87     14.47 o 
   1 -10   5       65.00       68.20      7.22 o 
   2 -10   5      274.73      273.44      4.05 o 
   3 -10   5     1552.76     1435.65      4.87 o 
   4 -10   5     2304.90     2153.16     22.60 o 
   5 -10   5       66.88       93.58     10.26 o 
   6 -10   5     1596.16     1500.14     55.49 o 
   7 -10   5      848.40      789.19     33.35 o 
   8 -10   5        0.01        2.14     23.23 o 
   9 -10   5        1.46       20.78      3.10 o 
  -7  -9   5      501.87      479.60     26.22 o 
  -6  -9   5      674.04      668.38     21.49 o 
  -5  -9   5       63.97       71.02     10.64 o 
  -4  -9   5       31.85       23.58     15.84 o 
  -3  -9   5     1551.87     1527.81     33.21 o 
  -2  -9   5     1598.00     1660.23     23.93 o 
  -1  -9   5      887.76      954.10     18.49 o 
   0  -9   5       73.14       75.03      6.88 o 
   1  -9   5       44.16       50.42     27.94 o 
   2  -9   5       27.66       68.72     10.31 o 
   3  -9   5      145.28      171.20     13.32 o 
   4  -9   5     1262.10     1305.90     15.21 o 
   5  -9   5      941.80      947.54     19.24 o 
   6  -9   5       89.41      107.36     15.50 o 
   7  -9   5       63.60       78.47     12.62 o 
   8  -9   5      578.55      675.82     58.10 o 
   9  -9   5      486.87      454.14     19.15 o 
  10  -9   5       19.09       17.37     10.72 o 
  -8  -8   5      151.36      150.04     24.15 o 
  -7  -8   5       11.81       15.23      0.22 o 
  -6  -8   5       80.75      102.57     12.83 o 
  -5  -8   5      836.10      911.51     27.00 o 
  -4  -8   5     3368.86     3330.30     15.87 o 
  -3  -8   5      150.33      192.09     11.01 o 
  -2  -8   5     2315.56     2342.57     24.39 o 
  -1  -8   5     2440.46     2275.01      9.95 o 
   0  -8   5     1747.97     1629.38     63.07 o 
   1  -8   5      163.14      193.92     12.90 o 
   2  -8   5     1732.84     1714.62     34.45 o 
   3  -8   5     2857.49     2838.96     21.34 o 
   4  -8   5     1077.91     1175.41     27.70 o 
   5  -8   5     1388.58     1309.49     85.23 o 
   6  -8   5     3120.07     2900.06      9.32 o 
   7  -8   5      483.00      485.72     58.70 o 
   8  -8   5       39.97       46.55     15.01 o 
   9  -8   5       73.53       74.50      4.13 o 
  10  -8   5       50.03       59.07     23.36 o 
  -9  -7   5      295.16      286.04     21.54 o 
  -8  -7   5       43.97       59.41     17.73 o 
  -7  -7   5      146.23      148.30     13.49 o 
  -6  -7   5      234.76      286.58     35.58 o 
  -5  -7   5       74.63      115.80     20.17 o 
  -4  -7   5      290.71      257.82      7.28 o 
  -3  -7   5     2194.95     2241.19     17.78 o 
  -2  -7   5      519.67      528.65      8.68 o 
  -1  -7   5       53.29       60.33     17.41 o 
   0  -7   5        4.96       51.11     13.77 o 
   1  -7   5        0.19        0.00      0.88 o 
   2  -7   5       11.00       33.44      8.89 o 
   3  -7   5       48.24       42.13      2.80 o 
   4  -7   5     2606.05     2504.71     23.69 o 
   5  -7   5      407.37      424.65     13.47 o 
   6  -7   5       21.28       29.81     10.03 o 
   7  -7   5      429.96      416.71      3.11 o 
   8  -7   5       90.06      125.41     11.10 o 
   9  -7   5      188.58      209.72     17.11 o 
  10  -7   5      223.67      204.00      4.46 o 
  -9  -6   5       27.36       26.77      7.51 o 
  -8  -6   5       77.78       99.88     38.95 o 
  -7  -6   5        0.06       21.87     25.57 o 
  -6  -6   5        7.11       16.54     27.96 o 
  -5  -6   5      223.32      221.14     13.55 o 
  -4  -6   5     1076.79     1293.68     15.88 o 
  -3  -6   5       21.69       36.00     22.12 o 
  -2  -6   5     3443.01     3400.44     36.10 o 
  -1  -6   5     5130.52     5234.51     16.12 o 
   1  -6   5     3687.95     3649.87     36.67 o 
   2  -6   5     5841.16     5635.71     17.37 o 
   3  -6   5     3697.67     3549.09     26.53 o 
   4  -6   5       12.60       17.34      8.82 o 
   5  -6   5     1706.56     1657.95     15.19 o 
   6  -6   5      572.73      540.44     65.51 o 
   7  -6   5        1.25       20.62     23.39 o 
   8  -6   5        9.97       57.49     22.16 o 
   9  -6   5        3.51       16.62      7.78 o 
  10  -6   5       23.12       28.97     13.35 o 
  -9  -5   5      278.87      303.23     33.95 o 
  -8  -5   5       29.84       43.74     21.87 o 
  -7  -5   5       76.18      128.49     28.29 o 
  -6  -5   5      128.62      129.20      8.95 o 
  -5  -5   5      139.76      125.76     23.50 o 
  -4  -5   5      224.80      260.24     16.97 o 
  -3  -5   5       78.02       97.75      9.22 o 
  -2  -5   5       23.30       35.48     16.54 o 
  -1  -5   5      951.01      958.26     37.90 o 
   0  -5   5     1143.81     1301.22     45.89 o 
   1  -5   5     2213.82     2312.32     22.78 o 
   2  -5   5        0.85        4.75      3.35 o 
   3  -5   5       44.98       71.09      7.18 o 
   4  -5   5       87.67       77.97     22.72 o 
   5  -5   5       44.48       53.37      8.66 o 
   6  -5   5       38.24       45.14      9.35 o 
   7  -5   5       11.47       58.94     17.27 o 
   8  -5   5      114.70      113.80     13.27 o 
   9  -5   5        1.32       18.76     16.80 o 
  10  -5   5      311.84      282.92     21.51 o 
 -10  -4   5        4.59       25.46     30.57 o 
  -9  -4   5        0.18        9.36     11.86 o 
  -8  -4   5      306.07      287.67     39.82 o 
  -7  -4   5      229.69      239.91     28.94 o 
  -6  -4   5      148.00      146.08      7.83 o 
  -5  -4   5       11.25       10.65      0.71 o 
  -4  -4   5       42.51       56.84     11.39 o 
  -3  -4   5      137.53      135.75     12.45 o 
  -2  -4   5     8561.09     8340.81     24.07 o 
  -1  -4   5     5306.58     5276.56     18.37 o 
   0  -4   5       80.39      112.33     11.60 o 
   2  -4   5     9850.15     9717.84     94.31 o 
   3  -4   5      120.90      129.38     19.44 o 
   4  -4   5        1.69       22.46     10.36 o 
   5  -4   5       76.63      138.74     15.83 o 
   6  -4   5       25.75       71.74     11.56 o 
   7  -4   5      155.33      193.11     32.59 o 
   8  -4   5      141.32      124.25      6.91 o 
   9  -4   5      116.66      109.69     25.62 o 
  10  -4   5        0.07        7.10      8.11 o 
 -10  -3   5        7.02       91.50     40.47 o 
  -9  -3   5      179.44      222.06     32.10 o 
  -8  -3   5        1.15        0.00     13.49 o 
  -7  -3   5      719.83      665.16     31.77 o 
  -6  -3   5      936.04      985.64     84.43 o 
  -5  -3   5      509.27      486.68     17.41 o 
  -4  -3   5     3259.88     3222.18     61.31 o 
  -3  -3   5     1142.32     1178.77      4.25 o 
  -2  -3   5       56.54       80.39      9.27 o 
   0  -3   5        3.43       31.57     11.64 o 
   1  -3   5     8376.96     8201.59      9.17 o 
   2  -3   5       76.35       85.51      3.11 o 
   3  -3   5      735.65      745.28     10.98 o 
   4  -3   5     3383.25     3427.45     15.19 o 
   5  -3   5       67.24       75.34     11.53 o 
   6  -3   5      808.99      818.33     12.76 o 
   7  -3   5      456.82      450.55     22.22 o 
   8  -3   5        2.03       25.36     16.16 o 
   9  -3   5      119.82      121.69      8.70 o 
  10  -3   5       96.37      121.67     14.74 o 
 -10  -2   5      156.21      174.74     16.54 o 
  -9  -2   5       47.71       69.85     11.10 o 
  -8  -2   5       87.21      120.91     21.83 o 
  -7  -2   5      251.53      272.77      4.49 o 
  -6  -2   5       27.72       31.22      5.19 o 
  -5  -2   5      231.56      286.04     23.90 o 
  -4  -2   5     1725.79     1830.60     24.48 o 
  -3  -2   5        6.69       15.65     10.78 o 
  -2  -2   5     7130.01     7004.64      9.52 o 
   0  -2   5     1322.38     1332.42     25.23 o 
   1  -2   5    13284.93    13596.38     41.19 o 
   2  -2   5     1434.21     1425.57     60.87 o 
   3  -2   5      535.77      580.03      7.16 o 
   4  -2   5     2031.87     1995.12     22.34 o 
   5  -2   5       42.71       68.98      9.20 o 
   6  -2   5      208.25      186.03      6.47 o 
   7  -2   5       48.76       81.49     17.78 o 
   8  -2   5       62.20      112.84     24.27 o 
   9  -2   5        9.32       35.48     21.05 o 
  10  -2   5      109.48       96.38     19.37 o 
 -10  -1   5      231.69      236.54     21.98 o 
  -9  -1   5      166.16      186.81     36.34 o 
  -8  -1   5      424.20      402.01      5.47 o 
  -7  -1   5      554.05      537.10     11.36 o 
  -6  -1   5        2.80       15.14     15.09 o 
  -5  -1   5       14.36       11.96      6.39 o 
  -4  -1   5     1093.30     1118.06     16.93 o 
  -3  -1   5     1468.30     1503.82     22.78 o 
  -2  -1   5     1039.11     1188.05     14.86 o 
  -1  -1   5       27.86       30.60      5.77 o 
   0  -1   5      106.51      170.34     12.30 o 
   1  -1   5     1023.76     1069.82     21.68 o 
   2  -1   5     1757.56     1752.33      7.79 o 
   3  -1   5     2907.08     2772.27     30.37 o 
   4  -1   5        2.16       24.65      7.10 o 
   5  -1   5       31.34       59.51     11.84 o 
   6  -1   5      645.73      673.93     26.48 o 
   7  -1   5      250.50      274.41     11.50 o 
   8  -1   5      467.86      492.15     15.97 o 
   9  -1   5      146.79      185.08     22.78 o 
  10  -1   5       88.00      149.16     26.32 o 
 -11   0   5       73.19      124.25     21.98 o 
 -10   0   5        0.10        5.77     33.73 o 
  -9   0   5      171.54      192.53     13.44 o 
  -8   0   5      945.91      896.38      9.76 o 
  -7   0   5      662.96      623.20     12.82 o 
  -6   0   5      218.44      222.74      8.24 o 
  -5   0   5     1766.53     1712.10     56.24 o 
  -4   0   5      629.91      626.82     14.65 o 
  -3   0   5       26.47       37.84      8.80 o 
  -2   0   5     2103.84     2027.63      9.57 o 
  -1   0   5     1891.62     1835.05     37.97 o 
   0   0   5     4608.81     4462.94     12.85 o 
   1   0   5     1002.94     1043.36     26.57 o 
   2   0   5        4.92       17.53     10.30 o 
   3   0   5     1094.15     1189.03     31.49 o 
   4   0   5     2480.54     2455.97     35.29 o 
   5   0   5      332.43      360.31      8.62 o 
   6   0   5      643.47      615.58      8.78 o 
   7   0   5      792.07      742.66      5.88 o 
   8   0   5      280.44      316.67     14.27 o 
   9   0   5       25.56       52.10     18.77 o 
 -11   1   5      146.46      185.29     33.29 o 
 -10   1   5      184.52      208.82     26.00 o 
  -9   1   5        0.66       13.97      5.78 o 
  -8   1   5      378.61      357.87      9.25 o 
  -7   1   5     1245.78     1192.77     18.78 o 
  -6   1   5       57.24       48.75     14.32 o 
  -5   1   5      193.08      193.41      5.65 o 
  -4   1   5      511.58      498.35      4.56 o 
  -3   1   5        0.30       12.23     16.49 o 
  -2   1   5      295.05      310.72     10.26 o 
  -1   1   5        0.36        0.04      3.49 o 
   0   1   5        8.15       30.49     16.40 o 
   1   1   5       28.86       61.18     14.53 o 
   2   1   5      460.58      432.44      9.14 o 
   3   1   5      602.17      583.46     16.24 o 
   4   1   5        0.63       24.84      7.21 o 
   5   1   5      796.92      753.26      8.29 o 
   6   1   5      758.53      739.55     16.07 o 
   7   1   5      158.62      193.04     23.07 o 
   8   1   5       48.22       66.47     16.09 o 
   9   1   5      361.30      343.41     22.33 o 
 -11   2   5        0.82       15.34     19.37 o 
 -10   2   5      139.47      139.93     17.51 o 
  -9   2   5        4.32       14.67     12.24 o 
  -8   2   5      140.97      133.85     16.81 o 
  -7   2   5        0.71       19.76     11.61 o 
  -6   2   5      213.38      207.95     12.86 o 
  -5   2   5      398.14      410.31     11.11 o 
  -4   2   5       65.34       74.54      0.63 o 
  -3   2   5      756.22      771.13     44.17 o 
  -1   2   5        1.23        8.71      4.37 o 
   0   2   5     1781.71     1864.68     39.20 o 
   1   2   5      650.58      769.09     18.53 o 
   2   2   5        1.73       30.28     10.99 o 
   3   2   5      532.13      571.96     11.15 o 
   4   2   5      345.62      361.34      9.21 o 
   5   2   5        1.14       10.49      7.96 o 
   6   2   5       29.20       51.67     13.76 o 
   7   2   5        4.81       30.41      7.18 o 
   8   2   5      323.33      345.71      4.33 o 
   9   2   5        0.41       38.16     24.22 o 
 -11   3   5      190.93      246.98     38.30 o 
 -10   3   5       24.35       36.81     14.19 o 
  -9   3   5        1.44        8.92      5.67 o 
  -8   3   5      273.46      253.56     16.36 o 
  -7   3   5      144.21      166.51     10.46 o 
  -6   3   5      516.73      525.89     10.23 o 
  -5   3   5      430.86      435.95     10.05 o 
  -4   3   5       97.89       83.89     21.93 o 
  -3   3   5       19.57       42.25     18.69 o 
  -2   3   5      949.37      929.66     13.92 o 
  -1   3   5      449.79      447.51     11.79 o 
   0   3   5      425.99      365.03      7.49 o 
   1   3   5       53.76       43.32     10.66 o 
   2   3   5      309.91      276.17     16.44 o 
   3   3   5      451.70      432.85      8.16 o 
   4   3   5       98.18      112.62     11.58 o 
   5   3   5      750.22      705.55      8.62 o 
   6   3   5       19.32       67.59     13.87 o 
   7   3   5       39.24       48.73      2.05 o 
   8   3   5      391.11      394.94     18.61 o 
   9   3   5      224.49      230.63     29.65 o 
 -10   4   5        3.20       10.13      9.09 o 
  -9   4   5      244.16      255.45     12.16 o 
  -8   4   5      713.28      708.68     11.38 o 
  -7   4   5       42.05       38.99     16.39 o 
  -6   4   5      282.52      301.18      9.93 o 
  -5   4   5       56.08       73.84      8.70 o 
  -4   4   5     1758.59     1671.52     53.42 o 
  -3   4   5     1021.98      984.90     12.51 o 
  -2   4   5      558.60      576.45     12.98 o 
  -1   4   5      247.85      250.34     14.66 o 
   0   4   5      542.50      558.53      4.76 o 
   1   4   5     2236.47     2249.37      6.54 o 
   2   4   5        0.11       22.58     11.11 o 
   3   4   5      268.93      295.54     14.94 o 
   4   4   5      140.59      139.07      8.12 o 
   5   4   5      946.33      948.71     15.45 o 
   6   4   5      673.19      657.57      7.84 o 
   7   4   5        0.06       27.41     15.74 o 
   8   4   5       75.97       67.49      5.33 o 
 -11   5   5      258.99      265.26     18.93 o 
 -10   5   5      127.53      125.25      7.71 o 
  -9   5   5      645.01      603.62     11.00 o 
  -8   5   5      106.63      117.78      4.84 o 
  -7   5   5      777.90      744.17      8.84 o 
  -6   5   5     1980.87     1961.73     11.36 o 
  -5   5   5      524.20      550.05     18.17 o 
  -4   5   5      336.81      367.06      9.30 o 
  -3   5   5     3112.21     3135.01     14.04 o 
  -2   5   5      361.06      392.47     14.37 o 
  -1   5   5       71.22       87.40     12.32 o 
   0   5   5     2870.62     3087.64     15.31 o 
   1   5   5      331.49      333.61      9.08 o 
   2   5   5      998.83      922.77     10.50 o 
   3   5   5     1994.02     1824.44     77.02 o 
   4   5   5      441.76      471.98     21.29 o 
   5   5   5      204.39      176.15      3.12 o 
   6   5   5      934.19      849.89      9.68 o 
   7   5   5       61.26       90.68     32.21 o 
   8   5   5      434.13      395.93     28.67 o 
 -11   6   5        0.30        0.00      1.09 o 
 -10   6   5       84.30       87.91     12.08 o 
  -9   6   5       10.88       10.91      7.88 o 
  -8   6   5        5.20        4.54     12.97 o 
  -7   6   5      486.57      454.16     10.47 o 
  -6   6   5       18.45       53.24     26.11 o 
  -5   6   5       27.85       40.03      4.11 o 
  -4   6   5      104.35      102.78     26.87 o 
  -3   6   5     4216.66     4163.63     48.26 o 
  -2   6   5      168.23      183.29     27.24 o 
  -1   6   5     2239.31     2249.93     18.15 o 
   0   6   5     1759.64     1744.72     19.70 o 
   1   6   5       77.93      107.41     16.86 o 
   2   6   5       28.77       34.85      5.83 o 
   3   6   5      293.37      280.67      8.24 o 
   4   6   5       38.36       54.31     18.74 o 
   5   6   5       12.98       58.77     15.07 o 
   6   6   5      123.96      151.39     24.77 o 
   7   6   5       53.46       56.68      6.61 o 
 -11   7   5       43.96       56.36      5.00 o 
 -10   7   5       48.99       81.27     25.79 o 
  -9   7   5      884.57      937.28     52.76 o 
  -8   7   5      500.11      497.14     12.20 o 
  -7   7   5      100.61      110.63     17.57 o 
  -6   7   5     2039.42     2006.07     21.46 o 
  -5   7   5      164.41      158.42      4.62 o 
  -4   7   5        1.19       20.34     23.31 o 
  -3   7   5       83.03      124.78      7.92 o 
  -2   7   5       38.08       71.13     16.38 o 
  -1   7   5      368.76      373.90      7.02 o 
   0   7   5        1.49       21.29      7.95 o 
   1   7   5      383.46      340.39     26.05 o 
   2   7   5     2201.20     2030.08     94.33 o 
   3   7   5      868.19      813.12      6.35 o 
   4   7   5      581.61      621.55     84.92 o 
   5   7   5     1094.91     1145.57     23.29 o 
   6   7   5      214.57      223.58      9.41 o 
   7   7   5      111.18      139.83     22.58 o 
 -11   8   5        0.69       10.77     15.23 o 
 -10   8   5        0.23        0.00      0.44 o 
  -9   8   5       67.37       85.19     14.04 o 
  -8   8   5      701.79      639.54      7.51 o 
  -7   8   5      391.28      405.25     17.22 o 
  -6   8   5      414.76      382.96      3.81 o 
  -5   8   5      213.68      215.74     32.75 o 
  -4   8   5      434.90      432.85      4.73 o 
  -3   8   5     2392.45     2342.48     27.98 o 
  -2   8   5      196.99      191.60      9.21 o 
  -1   8   5     1964.18     1894.32      7.19 o 
   0   8   5     1000.40     1051.78     31.50 o 
   1   8   5       18.44       56.33     10.15 o 
   2   8   5     1045.60     1044.91     13.69 o 
   3   8   5      394.55      375.72     13.38 o 
   4   8   5      228.86      256.71     16.31 o 
   5   8   5       36.62       65.52     14.20 o 
   6   8   5        5.53       17.86     20.45 o 
 -10   9   5      102.13      102.71     11.64 o 
  -9   9   5      559.63      491.68     16.43 o 
  -8   9   5       34.05       27.85      0.65 o 
  -7   9   5       57.91       79.97     36.45 o 
  -6   9   5       29.61       87.37     34.05 o 
  -5   9   5        0.46        7.94     10.77 o 
  -4   9   5      138.63      145.57     12.42 o 
  -3   9   5       30.43       52.48      8.53 o 
  -2   9   5       11.45       22.08      6.58 o 
  -1   9   5      338.09      336.13      5.63 o 
   0   9   5        9.69       29.86     10.09 o 
   1   9   5       28.41       28.42      8.47 o 
   2   9   5        2.90        4.22      5.86 o 
   3   9   5      192.29      235.75     15.50 o 
   4   9   5      669.73      624.75      8.60 o 
   5   9   5      240.17      244.90     21.94 o 
   6   9   5       65.15       82.34     31.23 o 
 -10  10   5       10.80       15.67      9.57 o 
  -9  10   5      460.03      437.82     33.29 o 
  -8  10   5      154.44      177.78     11.21 o 
  -7  10   5      177.04      235.34     30.79 o 
  -6  10   5      144.27      167.23      9.03 o 
  -5  10   5       53.17       72.14      6.09 o 
  -4  10   5      981.31     1070.72     28.91 o 
  -3  10   5      221.07      226.54     14.03 o 
  -2  10   5      191.13      185.80     21.96 o 
  -1  10   5      997.59     1006.00     24.56 o 
   0  10   5       38.45       63.66      8.16 o 
   1  10   5      124.09      148.23      5.25 o 
   2  10   5      421.24      451.62     15.78 o 
   3  10   5       48.14       53.36     15.29 o 
   4  10   5      551.28      501.30     26.98 o 
   5  10   5        5.45       15.11     23.09 o 
 -10  11   5      220.66      269.18     42.65 o 
  -9  11   5      225.19      262.32     43.41 o 
  -8  11   5       80.84      101.40     25.57 o 
  -7  11   5      122.81      122.62     15.01 o 
  -6  11   5        0.52        2.72      2.18 o 
  -5  11   5       12.31       44.01     14.99 o 
  -4  11   5      212.98      213.85      8.27 o 
  -3  11   5       27.30       32.68      5.12 o 
  -2  11   5        3.73       23.52     12.70 o 
  -1  11   5       38.78       83.80     22.57 o 
   0  11   5       11.80       42.17     13.86 o 
   1  11   5       65.48       64.10     10.72 o 
   2  11   5      398.89      365.47     13.60 o 
   3  11   5       10.55       11.03     22.03 o 
   4  11   5      517.37      501.79     19.72 o 
  -9  12   5        0.56       16.10     31.77 o 
  -8  12   5      210.71      228.48     13.17 o 
  -7  12   5       77.32      105.54     40.04 o 
  -6  12   5       30.80       58.86      8.81 o 
  -5  12   5      411.87      384.29      9.26 o 
  -4  12   5      337.39      320.70      7.29 o 
  -3  12   5        1.44        7.11      5.56 o 
  -2  12   5      185.77      207.92     14.87 o 
  -1  12   5      340.45      330.83     13.50 o 
   0  12   5       75.09       89.55     24.59 o 
   1  12   5       55.98       59.62      3.92 o 
   2  12   5      125.33      136.07     11.24 o 
   3  12   5        0.14        7.61     10.42 o 
  -8  13   5        1.51       47.00     29.05 o 
  -7  13   5      147.65      144.38     21.00 o 
  -6  13   5      204.28      178.22     22.52 o 
  -5  13   5       77.74       77.98     13.71 o 
  -4  13   5       10.69       45.82     20.73 o 
  -3  13   5       84.01       86.59     22.90 o 
  -2  13   5       27.59       44.16     14.69 o 
  -1  13   5      107.15      110.81     10.35 o 
   0  13   5      336.46      295.77     10.36 o 
   1  13   5      268.70      251.53     10.93 o 
   2  13   5       11.90       33.22     10.34 o 
  -7  14   5        0.82       20.67     26.55 o 
  -6  14   5      271.40      235.99      0.87 o 
  -5  14   5      305.44      335.76     42.00 o 
  -4  14   5       66.66       84.70     15.12 o 
  -3  14   5       23.50       15.13     11.97 o 
  -2  14   5      222.19      198.77      3.93 o 
  -1  14   5      473.91      453.44     18.61 o 
   0  14   5       81.52       62.47      4.52 o 
   1  14   5       30.55       49.98     15.40 o 
  -6  15   5       23.41       36.01     37.86 o 
  -5  15   5      134.08      161.14     38.62 o 
  -4  15   5       16.80       16.86      0.76 o 
  -3  15   5        2.21       19.04     43.09 o 
  -2  15   5      116.35      181.16     20.39 o 
  -1  15   5       94.26       73.82     12.51 o 
   0 -16   6        9.74       13.11      6.14 o 
   1 -16   6       38.58       59.58      5.99 o 
   2 -16   6      149.43      146.02     11.20 o 
   3 -16   6       10.84       82.75     21.93 o 
   4 -16   6        2.88       38.24     12.91 o 
   5 -16   6       27.51       51.91     24.89 o 
  -2 -15   6        4.50       15.90     10.33 o 
  -1 -15   6       41.71       62.88     18.28 o 
   0 -15   6       99.21      111.35     26.77 o 
   1 -15   6        1.90       37.96     21.95 o 
   2 -15   6       52.81      124.26     18.83 o 
   3 -15   6       24.39       45.95     21.60 o 
   4 -15   6      259.74      225.90     14.01 o 
   5 -15   6       83.10       79.29     17.73 o 
   6 -15   6       19.06       33.64      9.68 o 
  -3 -14   6        0.82       43.52     29.49 o 
  -2 -14   6       71.92       88.36     10.28 o 
  -1 -14   6       76.28       90.24     18.30 o 
   0 -14   6      184.54      179.17     26.32 o 
   1 -14   6      749.78      719.58      8.48 o 
   2 -14   6     3052.27     2760.37     55.54 o 
   3 -14   6      341.76      369.51     21.87 o 
   4 -14   6      295.98      295.10     10.01 o 
   5 -14   6        6.55       50.60     17.25 o 
   6 -14   6        2.74       36.30     24.75 o 
   7 -14   6        2.20        5.87     25.40 o 
  -4 -13   6      168.16      183.66     32.75 o 
  -3 -13   6      829.12      765.10      9.90 o 
  -2 -13   6        6.36       34.93     13.87 o 
  -1 -13   6      282.32      249.75      6.76 o 
   0 -13   6      266.28      271.40     12.35 o 
   1 -13   6      526.43      643.23     89.49 o 
   2 -13   6      225.06      205.56     14.85 o 
   3 -13   6      609.72      545.23      4.46 o 
   4 -13   6      162.21      199.86     24.77 o 
   5 -13   6      137.07      150.71      9.04 o 
   6 -13   6      379.53      391.46     33.40 o 
   7 -13   6      172.93      201.66     13.99 o 
   8 -13   6        1.55       41.32     26.05 o 
  -5 -12   6       34.65      102.16     28.51 o 
  -4 -12   6        1.77       20.04     21.02 o 
  -3 -12   6        7.42       31.73      9.70 o 
  -2 -12   6      290.28      302.84     11.56 o 
  -1 -12   6      593.56      579.18     18.55 o 
   0 -12   6      111.02      129.80      8.46 o 
   1 -12   6     3566.57     3315.14      6.45 o 
   2 -12   6     3275.93     3227.67     22.85 o 
   3 -12   6       26.17       59.17      9.74 o 
   4 -12   6      334.14      366.90     17.41 o 
   5 -12   6      197.75      203.23      9.12 o 
   6 -12   6       16.54       52.80     24.92 o 
   7 -12   6        0.11       20.02     19.58 o 
   8 -12   6        3.13       12.47     37.70 o 
  -6 -11   6       54.55       41.45     24.70 o 
  -5 -11   6       62.06      100.86     37.75 o 
  -4 -11   6      627.60      591.10      8.75 o 
  -3 -11   6      319.11      348.18     13.82 o 
  -2 -11   6        3.29        4.85     22.89 o 
  -1 -11   6     1617.25     1584.29     26.23 o 
   0 -11   6      910.93      973.50     39.89 o 
   1 -11   6        4.83       16.41      9.74 o 
   2 -11   6        0.08       28.55     12.74 o 
   3 -11   6     1108.79     1061.48     18.88 o 
   4 -11   6      584.16      534.99     20.76 o 
   5 -11   6        0.34       11.33     13.82 o 
   6 -11   6      306.55      289.30     21.78 o 
   7 -11   6      102.15       96.72      9.25 o 
   8 -11   6      119.76      163.48     31.50 o 
   9 -11   6      180.93      182.76     14.01 o 
  -7 -10   6       27.06       72.90     24.05 o 
  -6 -10   6       26.05       45.26      8.27 o 
  -5 -10   6       98.10      121.42     15.23 o 
  -4 -10   6      155.92      126.90      5.13 o 
  -3 -10   6      359.70      342.35      8.83 o 
  -2 -10   6     1701.89     1683.69     48.32 o 
  -1 -10   6      341.82      353.27     19.06 o 
   0 -10   6      130.35      128.90     16.97 o 
   1 -10   6     3233.06     3230.93     26.36 o 
   2 -10   6      436.61      390.82     28.11 o 
   3 -10   6      263.26      253.04      5.96 o 
   4 -10   6     1924.77     1952.03     26.39 o 
   5 -10   6      741.52      714.60     32.21 o 
   6 -10   6      129.70      128.53     39.39 o 
   7 -10   6       35.66       37.28     20.67 o 
   8 -10   6        4.35       30.35     26.93 o 
   9 -10   6        6.03       12.71     21.21 o 
  -7  -9   6       54.56       65.50      6.31 o 
  -6  -9   6        0.18       46.89     25.24 o 
  -5  -9   6      206.43      226.77     21.45 o 
  -4  -9   6      260.52      269.92     17.19 o 
  -3  -9   6      235.65      250.96      9.02 o 
  -2  -9   6      104.21      115.26      6.06 o 
  -1  -9   6       96.25      107.25     10.98 o 
   0  -9   6       23.21       17.91      2.82 o 
   1  -9   6      198.29      201.10      5.83 o 
   2  -9   6        0.77        3.59      6.17 o 
   3  -9   6       18.48       64.17     15.28 o 
   4  -9   6       18.55       46.08     15.36 o 
   5  -9   6      183.61      171.58      6.69 o 
   6  -9   6       71.66       72.23     41.78 o 
   7  -9   6      197.51      202.03     10.27 o 
   8  -9   6       58.54       98.64     21.27 o 
   9  -9   6      269.61      239.43      7.43 o 
  -8  -8   6        0.05        8.16     17.95 o 
  -7  -8   6        4.77       47.00     25.24 o 
  -6  -8   6       29.14       32.97     12.73 o 
  -5  -8   6      240.50      274.74      3.05 o 
  -4  -8   6       29.09       44.79      7.89 o 
  -3  -8   6     2184.50     2195.56     15.89 o 
  -2  -8   6     1711.78     1767.72     30.06 o 
  -1  -8   6       80.52       97.39      5.95 o 
   0  -8   6      751.51      769.96     30.97 o 
   1  -8   6     3049.31     3008.77     30.11 o 
   2  -8   6       13.77       39.14      6.45 o 
   3  -8   6     1097.13     1199.09     26.49 o 
   4  -8   6     4372.11     4159.77     42.81 o 
   5  -8   6      884.58      913.99     54.07 o 
   6  -8   6      209.43      209.50     10.83 o 
   7  -8   6      101.23      120.07     15.09 o 
   8  -8   6       19.82       47.04     12.74 o 
   9  -8   6        2.32       25.67      9.43 o 
  -8  -7   6     1284.40     1363.61     40.47 o 
  -7  -7   6       65.03       74.20      0.65 o 
  -6  -7   6      185.26      226.74     28.40 o 
  -5  -7   6     1444.92     1443.80     41.02 o 
  -4  -7   6      568.37      514.13     13.22 o 
  -3  -7   6      967.33     1067.10     55.54 o 
  -2  -7   6      228.86      222.53      4.64 o 
  -1  -7   6       20.62       34.02      5.75 o 
   0  -7   6       45.92       68.01      5.53 o 
   1  -7   6      179.27      188.89      7.74 o 
   2  -7   6        1.31       12.41     15.49 o 
   3  -7   6        7.55       20.64      9.86 o 
   4  -7   6      395.11      435.98     22.05 o 
   5  -7   6      863.93      820.12     23.41 o 
   6  -7   6     1406.08     1304.98     29.49 o 
   7  -7   6      248.82      268.13     17.70 o 
   8  -7   6        5.12       25.74     22.35 o 
   9  -7   6     1130.93     1185.72     29.05 o 
  10  -7   6      238.85      239.04     17.63 o 
  -9  -6   6        5.84       42.76     33.08 o 
  -8  -6   6       49.24       55.60     19.04 o 
  -7  -6   6      213.94      204.76      8.16 o 
  -6  -6   6      487.91      534.22     30.68 o 
  -5  -6   6       96.07       84.04     13.87 o 
  -4  -6   6     1744.93     1744.60     53.14 o 
  -3  -6   6     2276.39     2284.50     40.41 o 
  -2  -6   6       25.08       34.01      3.55 o 
  -1  -6   6     3065.58     3178.13     24.65 o 
   0  -6   6     3044.81     3109.99     17.53 o 
   1  -6   6     3182.94     3247.91     17.08 o 
   2  -6   6     1022.22     1022.95     29.34 o 
   3  -6   6      324.56      302.09     16.10 o 
   4  -6   6     2702.19     2595.82     40.92 o 
   5  -6   6      704.84      662.59     10.10 o 
   6  -6   6      225.77      234.48      9.79 o 
   7  -6   6      370.14      337.49      5.50 o 
   8  -6   6      318.42      341.23     12.58 o 
   9  -6   6       12.13       36.99     29.97 o 
  10  -6   6       24.29       43.00      5.58 o 
  -9  -5   6      315.78      320.64     22.63 o 
  -8  -5   6      910.42      834.51      8.05 o 
  -7  -5   6       83.12      150.47     41.02 o 
  -6  -5   6     1486.14     1402.95     68.00 o 
  -5  -5   6     3617.19     3447.15     29.81 o 
  -4  -5   6      894.64      911.18      9.47 o 
  -3  -5   6        8.36       13.17      5.81 o 
  -2  -5   6       11.36       15.36      7.15 o 
  -1  -5   6     1004.71     1010.27     69.90 o 
   0  -5   6        3.43       44.30     10.51 o 
   1  -5   6      489.26      481.62      9.96 o 
   2  -5   6      100.36      103.90      8.10 o 
   3  -5   6      149.24      186.54      7.02 o 
   4  -5   6       10.84       47.01     12.09 o 
   5  -5   6     3417.87     3301.40     17.14 o 
   6  -5   6     2599.74     2451.91     89.31 o 
   7  -5   6      250.25      261.95     11.04 o 
   8  -5   6     1075.39      972.09     89.22 o 
   9  -5   6      419.43      440.96     17.95 o 
  10  -5   6      179.77      181.76      6.27 o 
 -10  -4   6      381.90      379.83     39.17 o 
  -9  -4   6       12.73       54.18     13.71 o 
  -8  -4   6      117.86      132.41     38.62 o 
  -7  -4   6       44.23       77.90     27.42 o 
  -6  -4   6      533.84      575.51     22.28 o 
  -5  -4   6      159.19      190.41     11.91 o 
  -4  -4   6      318.81      349.80     11.63 o 
  -3  -4   6     6705.07     7299.61     23.29 o 
  -2  -4   6       41.99       49.97      6.66 o 
   0  -4   6    19843.52    19348.19    125.83 o 
   2  -4   6      100.03      100.51      7.87 o 
   3  -4   6     8043.79     7882.18     57.56 o 
   4  -4   6      562.53      588.35     58.81 o 
   5  -4   6      140.02      192.41     14.46 o 
   6  -4   6      602.61      621.52     19.66 o 
   7  -4   6        4.63       42.75     13.14 o 
   8  -4   6       77.98      119.67     13.79 o 
   9  -4   6       24.52       33.77     12.16 o 
  10  -4   6      233.53      218.24     13.72 o 
 -10  -3   6       16.72       22.85      5.22 o 
  -9  -3   6      477.52      444.46     10.44 o 
  -8  -3   6      759.13      688.39     27.53 o 
  -7  -3   6      153.30      151.24      7.67 o 
  -6  -3   6     2018.25     1901.35      6.46 o 
  -5  -3   6     1024.60     1002.08     10.66 o 
  -4  -3   6       94.75      108.25     22.14 o 
  -3  -3   6       62.60       86.54     17.12 o 
  -2  -3   6      724.30      755.45     10.05 o 
  -1  -3   6      164.58      174.38      9.30 o 
   0  -3   6     1326.49     1292.45      6.17 o 
   1  -3   6      887.65      897.38     30.86 o 
   2  -3   6       45.34       71.87      9.19 o 
   3  -3   6      104.98      117.30     14.54 o 
   4  -3   6      498.02      467.97     17.51 o 
   5  -3   6     2300.69     2177.48     26.22 o 
   6  -3   6     1654.98     1538.58     12.07 o 
   7  -3   6       69.57       94.01      9.49 o 
   8  -3   6      700.33      660.57      4.06 o 
   9  -3   6      612.36      545.75     22.52 o 
  10  -3   6       13.32       16.63     12.78 o 
 -10  -2   6       24.89       19.37     31.66 o 
  -9  -2   6       25.37       25.35     13.38 o 
  -8  -2   6        7.91        8.38     10.46 o 
  -7  -2   6      385.33      420.16     22.50 o 
  -6  -2   6      366.65      390.00     15.95 o 
  -5  -2   6       58.39       65.41      9.30 o 
  -4  -2   6     2656.88     2763.87     22.09 o 
  -3  -2   6       11.40       25.17     12.62 o 
  -2  -2   6       71.40      126.69     18.76 o 
  -1  -2   6     3138.22     2990.86    124.52 o 
   0  -2   6     2686.62     2665.75      9.90 o 
   1  -2   6      451.70      452.33      9.58 o 
   2  -2   6       52.30       46.07     15.71 o 
   3  -2   6     2479.80     2495.17     18.77 o 
   4  -2   6      187.15      169.98      4.04 o 
   5  -2   6      679.61      696.57     20.08 o 
   6  -2   6      369.94      376.02      4.72 o 
   7  -2   6       58.60       63.05     19.37 o 
   8  -2   6       86.33      146.47     22.72 o 
   9  -2   6        2.99        6.47      5.66 o 
 -10  -1   6      206.87      178.54     24.15 o 
  -9  -1   6      614.96      590.79     40.58 o 
  -8  -1   6       25.85       43.40     16.10 o 
  -7  -1   6      244.01      250.29      9.50 o 
  -6  -1   6     1093.38     1024.03      2.45 o 
  -5  -1   6        8.47       23.74      9.12 o 
  -4  -1   6       85.56      109.73      6.25 o 
  -3  -1   6      174.85      188.75      9.99 o 
  -2  -1   6        4.59       18.90      7.14 o 
  -1  -1   6      559.20      556.12     15.56 o 
   0  -1   6      843.59      812.20     15.19 o 
   1  -1   6      125.02      177.92     16.29 o 
   2  -1   6      329.32      337.64     10.66 o 
   3  -1   6      223.40      274.78      7.65 o 
   4  -1   6      137.92      157.73      9.92 o 
   5  -1   6     1402.54     1405.14     22.56 o 
   6  -1   6      150.78      148.49     15.21 o 
   7  -1   6        5.24       44.40     25.90 o 
   8  -1   6     1005.88      887.30      7.15 o 
   9  -1   6      270.57      250.02      3.43 o 
 -11   0   6       11.38       57.56     24.92 o 
 -10   0   6       86.39       84.54     22.52 o 
  -9   0   6       26.40       29.79      5.86 o 
  -8   0   6      100.06      102.87      8.26 o 
  -7   0   6      849.00      834.06      8.83 o 
  -6   0   6      133.96      153.89      7.74 o 
  -5   0   6      587.48      582.27      8.66 o 
  -4   0   6       10.96       20.63     10.29 o 
  -3   0   6     3390.64     3308.36     34.33 o 
  -2   0   6        5.68       14.12      4.03 o 
  -1   0   6      865.67      878.47     13.41 o 
   0   0   6      159.24      150.71      1.42 o 
   1   0   6     1903.17     1863.66     28.47 o 
   2   0   6      967.99      944.09     12.64 o 
   3   0   6      248.40      286.77      4.88 o 
   4   0   6      334.86      323.19     23.92 o 
   5   0   6     1596.79     1540.43     28.28 o 
   6   0   6      315.59      305.38     19.34 o 
   7   0   6       69.18       66.44     11.42 o 
   8   0   6      180.99      229.63     13.03 o 
   9   0   6        0.25       31.99     15.39 o 
 -11   1   6       98.93      131.54     38.84 o 
 -10   1   6      682.95      609.51     14.91 o 
  -9   1   6      116.91      108.61      3.79 o 
  -8   1   6       52.71       61.56     10.39 o 
  -7   1   6      143.32      154.54     13.92 o 
  -6   1   6      256.71      326.22     33.15 o 
  -5   1   6      960.25      984.97     16.48 o 
  -4   1   6       42.81       62.86     10.41 o 
  -3   1   6      220.36      278.73     35.00 o 
  -2   1   6     2596.14     2496.81     14.67 o 
  -1   1   6      219.44      230.24      7.05 o 
   0   1   6     2626.84     2680.32     21.83 o 
   1   1   6      478.44      480.85      9.56 o 
   2   1   6       24.63       37.99     10.09 o 
   3   1   6     1100.29     1268.64     14.19 o 
   4   1   6      598.13      618.83      8.06 o 
   5   1   6       54.44       62.55      9.44 o 
   6   1   6       54.59       94.11     11.03 o 
   7   1   6       94.91       97.27     10.72 o 
   8   1   6      948.47     1003.42     13.96 o 
   9   1   6      244.61      261.99      7.31 o 
 -11   2   6      125.59      112.39      8.92 o 
 -10   2   6        0.51       34.79     12.62 o 
  -9   2   6      190.91      219.96      8.82 o 
  -8   2   6      313.00      325.90      8.25 o 
  -7   2   6      290.40      305.67     15.19 o 
  -6   2   6       88.82      124.48      9.22 o 
  -5   2   6      673.61      656.58      5.56 o 
  -4   2   6     1715.25     1678.19     51.41 o 
  -3   2   6      119.25      125.71      4.65 o 
  -2   2   6     3558.18     3317.04     18.71 o 
  -1   2   6     4391.19     4359.32     15.94 o 
   0   2   6     2813.66     2862.43     53.04 o 
   1   2   6        8.34       17.53      4.04 o 
   2   2   6     2502.84     2538.78     20.05 o 
   3   2   6      344.91      313.54      4.35 o 
   4   2   6      750.55      736.53     22.60 o 
   5   2   6      346.48      351.54      4.69 o 
   6   2   6      453.40      486.76     12.82 o 
   7   2   6      305.56      337.24     12.00 o 
   8   2   6       73.54       71.68      3.84 o 
 -10   3   6      742.45      666.31     15.23 o 
  -9   3   6      149.98      164.90      3.25 o 
  -8   3   6        3.00       11.23     13.89 o 
  -7   3   6      886.59      845.69     17.03 o 
  -6   3   6      857.83      851.68     23.68 o 
  -5   3   6      217.40      194.63      5.43 o 
  -4   3   6       20.01       34.11     21.97 o 
  -3   3   6      248.51      238.31      6.12 o 
  -2   3   6       23.92       18.89      8.92 o 
  -1   3   6      120.19      111.61      9.69 o 
   0   3   6      297.30      336.39      7.34 o 
   1   3   6       41.76       48.82      6.63 o 
   2   3   6      101.01      150.60     11.54 o 
   3   3   6      692.83      671.95     11.37 o 
   4   3   6     1893.08     1716.82     13.30 o 
   5   3   6        7.44       54.28     12.61 o 
   6   3   6      124.63      168.86     25.68 o 
   7   3   6     1283.67     1164.61     20.49 o 
   8   3   6      452.27      432.10     11.53 o 
 -10   4   6       15.69       48.18     19.42 o 
  -9   4   6       67.09       59.43      9.06 o 
  -8   4   6        6.99        6.73      3.82 o 
  -7   4   6      117.64      127.03      2.83 o 
  -6   4   6     1629.69     1538.02     42.95 o 
  -5   4   6     1805.40     1824.74     20.79 o 
  -4   4   6      613.30      652.34     20.07 o 
  -3   4   6        5.43       24.65     12.71 o 
  -2   4   6      301.97      300.01     10.47 o 
  -1   4   6      117.86      151.38      9.98 o 
   0   4   6        0.45       13.89      6.64 o 
   1   4   6      855.76      891.34     31.74 o 
   2   4   6     2603.01     2569.16     49.11 o 
   3   4   6     1576.05     1562.06     20.21 o 
   4   4   6       69.26       56.90      5.10 o 
   5   4   6        4.69       40.81     15.40 o 
   6   4   6      217.68      217.00     16.27 o 
   7   4   6      103.37      122.95      5.35 o 
   8   4   6        5.88       15.32     22.01 o 
 -11   5   6      115.40      123.82      5.11 o 
 -10   5   6      235.84      249.48     25.57 o 
  -9   5   6       74.89       63.48     10.79 o 
  -8   5   6       52.41       57.93     10.50 o 
  -7   5   6      420.19      420.95      9.50 o 
  -6   5   6      673.39      630.10     27.28 o 
  -5   5   6      189.05      202.78     22.85 o 
  -4   5   6        3.71       22.47     11.70 o 
  -3   5   6       37.97       83.67     24.31 o 
  -2   5   6     1161.45     1216.57     34.06 o 
  -1   5   6      385.38      354.51      4.77 o 
   0   5   6       46.21       47.89      4.48 o 
   1   5   6       45.29       53.07     12.30 o 
   2   5   6       30.87       46.19      9.40 o 
   3   5   6     1187.99     1116.90     33.36 o 
   4   5   6      235.92      209.58     11.10 o 
   5   5   6        9.06       10.57      6.02 o 
   6   5   6      295.00      262.56      8.28 o 
   7   5   6      329.10      346.86     19.11 o 
 -11   6   6        0.11        6.85     16.43 o 
 -10   6   6        0.70       54.94     42.22 o 
  -9   6   6       15.65       18.20     11.04 o 
  -8   6   6      253.39      247.62      4.54 o 
  -7   6   6       47.61       57.30     17.41 o 
  -6   6   6      630.36      585.53     13.60 o 
  -5   6   6     1630.79     1673.70     15.29 o 
  -4   6   6      776.00      814.19     18.31 o 
  -3   6   6      201.90      250.07     16.70 o 
  -2   6   6      903.81      832.52     10.64 o 
  -1   6   6       88.96       97.18      7.45 o 
   0   6   6      471.61      449.33      8.63 o 
   1   6   6     2226.52     2305.20     49.79 o 
   2   6   6     1015.96     1021.51      9.79 o 
   3   6   6        0.39        9.97     14.45 o 
   4   6   6      451.55      479.15      3.68 o 
   5   6   6       69.87       93.64     25.51 o 
   6   6   6       21.75       75.03     24.05 o 
   7   6   6       40.02       58.99     17.46 o 
 -11   7   6      106.66      172.67     38.30 o 
 -10   7   6       66.27       64.30     19.37 o 
  -9   7   6       12.49       39.58     30.90 o 
  -8   7   6      199.51      215.50     28.72 o 
  -7   7   6       15.08       20.48     21.54 o 
  -6   7   6      201.99      245.79     14.44 o 
  -5   7   6      130.92      141.99     15.01 o 
  -4   7   6        0.90       10.48      3.86 o 
  -3   7   6      165.29      194.78      7.58 o 
  -2   7   6       99.99       95.27     15.13 o 
  -1   7   6       15.92       38.43      7.36 o 
   0   7   6       90.42       99.36      5.09 o 
   1   7   6      105.90       86.45     17.13 o 
   2   7   6       45.37       77.53     14.66 o 
   3   7   6      105.38      147.90     15.86 o 
   4   7   6      278.91      308.04     23.60 o 
   5   7   6       29.25       57.19     15.01 o 
   6   7   6       51.44       49.86     27.00 o 
 -10   8   6      180.84      179.09      5.55 o 
  -9   8   6      127.38      157.98     27.96 o 
  -8   8   6        2.61       16.97     16.54 o 
  -7   8   6      113.57       99.24     12.57 o 
  -6   8   6       28.06       38.95     15.11 o 
  -5   8   6      219.26      221.66     11.37 o 
  -4   8   6        5.44        1.37     10.55 o 
  -3   8   6     1541.87     1544.53     57.20 o 
  -2   8   6     4320.48     4072.07     11.94 o 
  -1   8   6      115.04      157.49     13.60 o 
   0   8   6       33.61       48.96     10.54 o 
   1   8   6       45.98       64.94     13.85 o 
   2   8   6      241.36      218.05      6.66 o 
   3   8   6      128.22      136.20     18.10 o 
   4   8   6        5.26       29.95      7.53 o 
   5   8   6      324.09      308.46     16.49 o 
   6   8   6       14.00       46.34     17.25 o 
 -10   9   6       18.79       80.95     36.99 o 
  -9   9   6        0.18       53.86     42.98 o 
  -8   9   6      455.44      424.54     15.45 o 
  -7   9   6       19.33       50.70      9.68 o 
  -6   9   6       47.11       85.63     30.03 o 
  -5   9   6      105.33      156.89     31.33 o 
  -4   9   6      134.19      149.17     21.33 o 
  -3   9   6       10.55       26.90     12.99 o 
  -2   9   6        0.28        0.30      4.34 o 
  -1   9   6      384.28      381.26      8.92 o 
   0   9   6      320.46      328.11     14.06 o 
   1   9   6       99.21      115.16     20.57 o 
   2   9   6        1.20       43.68     26.64 o 
   3   9   6      370.38      321.76     13.41 o 
   4   9   6       60.73       65.21      7.89 o 
   5   9   6       13.86       85.95     25.44 o 
 -10  10   6       77.72       81.71     26.98 o 
  -9  10   6       10.63       56.47     17.30 o 
  -8  10   6        8.68       52.12     18.17 o 
  -7  10   6        1.07       20.35     43.30 o 
  -6  10   6       50.41       47.44     17.41 o 
  -5  10   6        2.53       16.21     24.15 o 
  -4  10   6     1217.58     1231.61     48.58 o 
  -3  10   6     3639.20     3652.47     19.10 o 
  -2  10   6     3091.57     2972.15     60.60 o 
  -1  10   6      985.08     1054.65     32.74 o 
   0  10   6      101.22       96.62     11.53 o 
   1  10   6       39.82       67.33     22.79 o 
   2  10   6        2.78       18.00     21.60 o 
   3  10   6       17.76       64.98     30.68 o 
   4  10   6        0.62       25.12      7.72 o 
  -9  11   6       39.61       50.70     21.98 o 
  -8  11   6      225.01      211.51     29.81 o 
  -7  11   6      328.34      301.27      3.48 o 
  -6  11   6        2.38       22.96     28.18 o 
  -5  11   6      108.63      169.73     29.81 o 
  -4  11   6       44.96       59.21     33.84 o 
  -3  11   6      742.62      722.34     17.18 o 
  -2  11   6       19.76       27.65     11.54 o 
  -1  11   6      297.34      300.70     18.70 o 
   0  11   6       25.50       38.28     11.17 o 
   1  11   6      121.21      137.88      5.49 o 
   2  11   6      449.60      391.44      9.03 o 
   3  11   6       24.84       35.29      5.32 o 
   4  11   6       13.36       32.89     16.51 o 
  -9  12   6        2.12       25.24     37.43 o 
  -8  12   6        2.69        5.66      2.72 o 
  -7  12   6      114.51      134.26     26.55 o 
  -6  12   6      610.76      533.02      8.70 o 
  -5  12   6      387.83      334.53     10.66 o 
  -4  12   6      391.74      351.81      4.65 o 
  -3  12   6     2296.18     2130.18     39.44 o 
  -2  12   6      367.09      390.64     15.12 o 
  -1  12   6      311.87      283.54     14.59 o 
   0  12   6      934.18      823.43      8.76 o 
   1  12   6       57.41       74.34     15.50 o 
   2  12   6        4.96       40.80     15.16 o 
   3  12   6        5.34       14.37     24.43 o 
  -8  13   6       93.38      109.02      5.11 o 
  -7  13   6       27.55       20.89     29.49 o 
  -6  13   6       21.86       32.21     13.17 o 
  -5  13   6       33.73       36.99     16.10 o 
  -4  13   6       93.88      111.74     22.07 o 
  -3  13   6       16.55       57.64     31.39 o 
  -2  13   6       60.84       62.17     16.80 o 
  -1  13   6        0.97        8.23     12.73 o 
   0  13   6       11.43       16.00     22.08 o 
   1  13   6       85.90       78.02     18.11 o 
  -7  14   6      386.14      373.08     15.56 o 
  -6  14   6      140.10      198.13     25.57 o 
  -5  14   6       81.18      130.13     38.08 o 
  -4  14   6        0.98        8.05      0.76 o 
  -3  14   6        1.21        2.87      5.05 o 
  -2  14   6       22.99       35.96     16.40 o 
  -1  14   6      129.14      144.82     10.06 o 
   0  14   6      178.48      200.68     13.33 o 
  -5  15   6        0.03       41.67     22.30 o 
  -4  15   6       16.64       81.38     29.81 o 
  -3  15   6       31.22      111.63     37.21 o 
   0 -16   7      243.01      218.51     34.11 o 
   1 -16   7      263.28      248.86     12.74 o 
   2 -16   7       60.46       58.11      5.17 o 
   3 -16   7      295.22      321.46     16.86 o 
   4 -16   7      235.70      226.99      5.98 o 
  -2 -15   7      169.58      186.80     32.80 o 
  -1 -15   7        3.60        2.07      6.36 o 
   0 -15   7       54.29       96.14     16.44 o 
   1 -15   7       51.98       98.40     19.05 o 
   2 -15   7       31.42       72.21     18.22 o 
   3 -15   7      102.10      160.49     16.79 o 
   4 -15   7        3.41       35.35     31.17 o 
   5 -15   7        0.74       10.57     20.45 o 
   6 -15   7      216.28      238.03     17.68 o 
  -3 -14   7      164.68      164.73      5.55 o 
  -2 -14   7        8.02       13.79      8.65 o 
  -1 -14   7       33.85       70.58     25.59 o 
   0 -14   7      125.35      140.42      4.10 o 
   1 -14   7       38.42       94.83     19.71 o 
   2 -14   7        8.63       31.98     12.65 o 
   3 -14   7      212.33      203.01     28.72 o 
   4 -14   7        2.47       32.01     19.64 o 
   5 -14   7       26.28       75.78     17.95 o 
   6 -14   7       71.02       90.16     29.81 o 
   7 -14   7      300.34      266.20      6.69 o 
  -4 -13   7       42.25       58.10     40.80 o 
  -3 -13   7      255.22      237.76     10.66 o 
  -2 -13   7      483.98      515.61     22.42 o 
  -1 -13   7       24.22       76.34     21.92 o 
   0 -13   7       87.81      108.44      9.80 o 
   1 -13   7       18.23       77.43     18.33 o 
   2 -13   7       49.72       79.58     19.91 o 
   3 -13   7       38.85       39.50      3.43 o 
   4 -13   7       57.00       65.10     14.91 o 
   5 -13   7      193.43      197.17     21.65 o 
   6 -13   7      175.21      191.35     13.09 o 
   7 -13   7       54.08       90.70     15.44 o 
  -5 -12   7       47.88       58.64     37.86 o 
  -4 -12   7      175.42      166.14     26.33 o 
  -3 -12   7      222.22      244.28      8.31 o 
  -2 -12   7      318.56      357.34     16.56 o 
  -1 -12   7        9.77       30.25     24.00 o 
   0 -12   7      122.30      148.94     16.49 o 
   1 -12   7      332.13      325.41     10.32 o 
   2 -12   7      707.54      663.62     10.79 o 
   3 -12   7      108.90      114.63      6.75 o 
   4 -12   7        2.32       18.33     13.08 o 
   5 -12   7      655.79      667.39     20.05 o 
   6 -12   7      336.52      305.32      8.70 o 
   7 -12   7      246.30      251.50     14.91 o 
   8 -12   7        5.61       83.99     23.31 o 
  -6 -11   7      364.15      335.11      3.37 o 
  -5 -11   7      618.43      565.77     30.68 o 
  -4 -11   7       19.99       33.58     10.48 o 
  -3 -11   7       87.31      144.02     21.56 o 
  -2 -11   7      131.65      121.23      5.45 o 
  -1 -11   7      242.55      282.02     18.27 o 
   0 -11   7      119.94      123.95     25.82 o 
   1 -11   7        1.16        7.76     16.35 o 
   2 -11   7      206.84      204.86      7.90 o 
   3 -11   7      205.23      227.28     10.99 o 
   4 -11   7      217.95      292.43     29.40 o 
   5 -11   7        1.57       15.45     21.92 o 
   6 -11   7       80.16       76.86     13.46 o 
   7 -11   7      197.52      223.01     21.43 o 
   8 -11   7      556.28      537.09     13.65 o 
  -7 -10   7        2.66        8.81     35.47 o 
  -6 -10   7       30.13       38.19     31.01 o 
  -5 -10   7       12.04       69.74     24.26 o 
  -4 -10   7      188.66      156.61      3.73 o 
  -3 -10   7      259.01      242.98      4.24 o 
  -2 -10   7      294.61      278.00      6.92 o 
  -1 -10   7     1693.71     1783.18     21.97 o 
   0 -10   7      830.77      872.58     12.97 o 
   1 -10   7        0.01        9.82      8.80 o 
   2 -10   7      842.22      802.77     73.80 o 
   3 -10   7     1441.89     1501.50     44.83 o 
   4 -10   7      319.31      337.21     12.68 o 
   5 -10   7      195.81      231.91     22.46 o 
   6 -10   7      350.44      379.45     22.85 o 
   7 -10   7       22.74       32.05     32.59 o 
   8 -10   7        9.89       20.66     11.22 o 
   9 -10   7       65.59       73.79     15.34 o 
  -7  -9   7      190.12      188.44      9.57 o 
  -6  -9   7      554.87      541.72      1.74 o 
  -5  -9   7      291.32      267.91      7.22 o 
  -4  -9   7       24.09       22.49     19.24 o 
  -3  -9   7      779.93      758.49     50.98 o 
  -2  -9   7     1377.87     1313.10     34.86 o 
  -1  -9   7      297.53      318.90     17.17 o 
   0  -9   7      233.98      217.92     18.00 o 
   1  -9   7        7.90       13.09      3.29 o 
   2  -9   7       22.08       44.09     13.55 o 
   3  -9   7      277.83      296.25      7.05 o 
   4  -9   7      986.20      995.24     48.76 o 
   5  -9   7      534.20      499.93     21.07 o 
   6  -9   7        0.03        2.55      1.14 o 
   7  -9   7      694.08      718.81     23.89 o 
   8  -9   7      478.08      475.02     25.84 o 
   9  -9   7       19.43       40.76     24.26 o 
  -8  -8   7       51.06       32.31     20.35 o 
  -7  -8   7        0.07       10.01      7.29 o 
  -6  -8   7       74.64       95.20      4.03 o 
  -5  -8   7       96.08       86.17     30.90 o 
  -4  -8   7       63.94       98.76     17.51 o 
  -3  -8   7      727.92      739.43      9.22 o 
  -2  -8   7     2039.30     2001.02     36.31 o 
  -1  -8   7     3038.42     3007.48     16.24 o 
   0  -8   7      885.66      866.23     25.01 o 
   1  -8   7      296.93      316.49      7.60 o 
   2  -8   7     3030.09     2896.60     15.73 o 
   3  -8   7     2008.36     1997.01     25.34 o 
   4  -8   7      819.16      803.94     14.65 o 
   5  -8   7       13.38       36.43     25.62 o 
   6  -8   7      164.18      171.41      5.71 o 
   7  -8   7       61.57       70.46     14.91 o 
   8  -8   7        8.86       29.74     17.41 o 
   9  -8   7       83.11       94.04     15.77 o 
  -8  -7   7      108.68       94.55     24.37 o 
  -7  -7   7      670.36      654.88     18.61 o 
  -6  -7   7      112.32       92.70      0.11 o 
  -5  -7   7      545.41      516.16     19.69 o 
  -4  -7   7     1127.04     1095.98      8.35 o 
  -3  -7   7      282.45      290.77     10.06 o 
  -2  -7   7       61.54       71.79     12.82 o 
  -1  -7   7     1772.55     1810.07     31.21 o 
   0  -7   7      205.04      240.40     16.98 o 
   1  -7   7      479.45      474.52      5.09 o 
   2  -7   7     1920.34     1853.34      9.79 o 
   3  -7   7        1.00        4.11     11.28 o 
   4  -7   7       63.35      121.89     10.40 o 
   5  -7   7      978.00      965.04      4.66 o 
   6  -7   7      241.78      248.70     12.98 o 
   7  -7   7      296.94      281.93     10.74 o 
   8  -7   7      661.98      602.83     19.24 o 
   9  -7   7        9.17       15.94     22.36 o 
  -9  -6   7        6.91       14.25     43.30 o 
  -8  -6   7       29.76       24.05      1.96 o 
  -7  -6   7       41.94       46.89     19.04 o 
  -6  -6   7      142.40      143.94      1.74 o 
  -5  -6   7     1039.42      966.01      8.81 o 
  -4  -6   7      546.94      579.95     10.72 o 
  -3  -6   7       45.63       56.66      7.98 o 
  -2  -6   7     2283.03     2138.05     62.63 o 
  -1  -6   7     1695.02     1675.02     52.03 o 
   0  -6   7      166.05      171.51     17.97 o 
   1  -6   7     1594.53     1557.49     11.62 o 
   2  -6   7     2856.73     2723.60     23.58 o 
   3  -6   7      746.09      773.69     47.38 o 
   4  -6   7      231.33      254.08      8.11 o 
   5  -6   7     1223.18     1160.94     29.23 o 
   6  -6   7      801.01      810.00     14.63 o 
   7  -6   7       63.02      103.52     20.40 o 
   8  -6   7        9.67       10.64     14.56 o 
   9  -6   7      142.20      186.35     29.97 o 
  -9  -5   7       76.20      103.80     21.98 o 
  -8  -5   7      139.76      137.63     16.97 o 
  -7  -5   7      916.79      918.07     38.41 o 
  -6  -5   7       60.12       97.24     12.67 o 
  -5  -5   7      787.05      869.43     19.57 o 
  -4  -5   7     1382.42     1475.33     38.19 o 
  -3  -5   7       18.23       32.38      6.75 o 
  -2  -5   7      509.86      577.04     34.91 o 
  -1  -5   7       62.41       68.51     11.00 o 
   0  -5   7       43.44       43.39      6.27 o 
   1  -5   7        7.48        9.80      7.80 o 
   2  -5   7      276.83      274.68      7.82 o 
   3  -5   7        1.48       38.63     17.12 o 
   4  -5   7     1009.11      968.87     10.30 o 
   5  -5   7     1157.48     1107.64     11.33 o 
   6  -5   7       70.40       96.02     10.72 o 
   7  -5   7      991.03      986.33     84.76 o 
   8  -5   7       76.77       85.94      6.30 o 
   9  -5   7      128.84      143.48     14.30 o 
 -10  -4   7       62.09      117.40     40.15 o 
  -9  -4   7       88.35      141.77     31.77 o 
  -8  -4   7       14.14       67.35     31.99 o 
  -7  -4   7      588.77      601.57     10.01 o 
  -6  -4   7      404.53      373.93      8.31 o 
  -5  -4   7     2253.15     2346.07     21.39 o 
  -4  -4   7     1630.55     1583.87      9.04 o 
  -3  -4   7        9.29        6.90      6.62 o 
  -2  -4   7     6011.66     5824.87     51.56 o 
  -1  -4   7     3183.40     3087.69     15.45 o 
   0  -4   7      194.87      191.91     14.57 o 
   1  -4   7     6996.92     6565.86     56.90 o 
   2  -4   7     3783.92     3644.24     53.92 o 
   3  -4   7      340.71      329.32      3.70 o 
   4  -4   7     2992.91     2819.43     31.46 o 
   5  -4   7     1645.02     1679.24     72.84 o 
   6  -4   7      808.70      859.52     66.75 o 
   7  -4   7      216.60      229.80     15.67 o 
   8  -4   7       57.52       98.26     20.35 o 
   9  -4   7       76.42       83.88      3.48 o 
 -10  -3   7      145.16      164.07     20.45 o 
  -9  -3   7       30.49       40.37      7.29 o 
  -8  -3   7      112.10      134.37     42.22 o 
  -7  -3   7     2941.42     2824.69     53.48 o 
  -6  -3   7      588.84      584.14     26.53 o 
  -5  -3   7      901.18      886.55     19.88 o 
  -4  -3   7     2166.72     2082.75     59.84 o 
  -3  -3   7        1.01        0.47      4.13 o 
  -2  -3   7      409.79      406.31      7.60 o 
  -1  -3   7     1211.91     1187.13     26.32 o 
   0  -3   7      298.17      323.55     14.28 o 
   1  -3   7      150.44      168.56     15.67 o 
   2  -3   7      636.35      671.33      8.66 o 
   3  -3   7     2092.13     2178.23     18.40 o 
   4  -3   7     2050.78     1987.69     33.17 o 
   5  -3   7      107.89      113.24     13.19 o 
   6  -3   7     4530.70     4397.08     19.91 o 
   7  -3   7      449.37      497.35     24.31 o 
   8  -3   7        2.95       14.45     15.01 o 
   9  -3   7      437.86      422.34     24.63 o 
 -10  -2   7        8.76       14.58     36.99 o 
  -9  -2   7       39.24      102.60     29.16 o 
  -8  -2   7      105.07       82.40     20.53 o 
  -7  -2   7      609.21      776.19     30.46 o 
  -6  -2   7      613.17      659.79     76.71 o 
  -5  -2   7      532.72      557.13     53.20 o 
  -4  -2   7       57.59       72.01     10.17 o 
  -3  -2   7     5157.34     5059.44    118.54 o 
  -1  -2   7     8380.35     8051.28     73.36 o 
   1  -2   7     8910.13     8450.89     99.60 o 
   2  -2   7     4242.54     4114.42     47.63 o 
   3  -2   7        0.86       11.22     13.13 o 
   4  -2   7      550.20      628.65     20.70 o 
   5  -2   7      947.85     1032.92     10.45 o 
   6  -2   7      687.85      684.80     73.71 o 
   7  -2   7       84.12       89.66     15.40 o 
   8  -2   7        3.07        7.11      9.41 o 
   9  -2   7        3.75       41.24     11.48 o 
 -10  -1   7      135.82      131.11      8.92 o 
  -9  -1   7      693.53      718.85     36.56 o 
  -8  -1   7      127.99      138.00      4.26 o 
  -7  -1   7      210.28      201.70     14.69 o 
  -6  -1   7       19.62       19.69     17.50 o 
  -5  -1   7       21.91       27.98      4.80 o 
  -4  -1   7      688.49      697.21     12.28 o 
  -3  -1   7      432.55      399.30      2.87 o 
  -2  -1   7      119.66      108.42     10.69 o 
  -1  -1   7      120.44      131.34      8.13 o 
   0  -1   7       84.87       94.97     12.57 o 
   1  -1   7      149.69      149.32      6.93 o 
   2  -1   7      628.21      643.65      6.79 o 
   3  -1   7      224.56      245.69      6.03 o 
   4  -1   7       45.47       51.42      5.65 o 
   5  -1   7      236.88      244.86      7.54 o 
   6  -1   7       95.29      103.70     24.70 o 
   7  -1   7      665.53      730.10     42.16 o 
   8  -1   7      151.57      149.11      7.59 o 
   9  -1   7      385.99      352.08     13.98 o 
 -11   0   7      162.94      211.95     35.80 o 
 -10   0   7        1.00        7.83      5.66 o 
  -9   0   7       10.82       67.19     32.26 o 
  -8   0   7      136.05      133.92     29.62 o 
  -7   0   7       17.56       34.23      9.58 o 
  -6   0   7      996.79      945.74     44.48 o 
  -5   0   7       27.09       32.05      5.48 o 
  -4   0   7      713.98      681.70      8.95 o 
  -3   0   7     5331.79     5183.25     16.21 o 
  -2   0   7     6727.70     6358.71     93.27 o 
  -1   0   7      321.80      323.78      9.05 o 
   0   0   7     7796.68     7547.24     15.96 o 
   1   0   7     4937.91     4874.12     11.10 o 
   2   0   7     1283.90     1366.88     30.03 o 
   3   0   7      107.42      137.84      3.69 o 
   4   0   7      723.02      743.56     12.14 o 
   5   0   7      136.92      129.19      9.74 o 
   6   0   7      238.35      214.94     24.64 o 
   7   0   7       81.19      109.00     15.78 o 
   8   0   7       18.97       51.47     27.36 o 
   9   0   7       44.64       61.02     24.59 o 
 -11   1   7      229.76      197.37     18.82 o 
 -10   1   7        8.57       83.67     28.61 o 
  -9   1   7        8.14       16.38      4.99 o 
  -8   1   7       14.52       17.87      4.51 o 
  -7   1   7      152.45      146.14      6.53 o 
  -6   1   7      173.26      225.59     13.85 o 
  -5   1   7     2355.47     2283.94     61.91 o 
  -4   1   7     1567.38     1560.89     34.67 o 
  -3   1   7       57.06       50.89     13.21 o 
  -2   1   7     1628.44     1665.42      9.19 o 
  -1   1   7       41.04       51.72     21.78 o 
   0   1   7     1685.09     1748.16     47.71 o 
   1   1   7      196.27      218.58      8.01 o 
   2   1   7     1519.56     1685.29     15.81 o 
   3   1   7     2171.24     2173.69     82.89 o 
   4   1   7      333.91      351.41     10.24 o 
   5   1   7      242.54      293.94     18.13 o 
   6   1   7      100.27      125.00     31.44 o 
   7   1   7       67.59       93.38     22.06 o 
   8   1   7       11.07       30.33     21.00 o 
 -10   2   7        3.50       16.65     18.39 o 
  -9   2   7        2.24       10.42      6.91 o 
  -8   2   7        6.33       12.61      8.61 o 
  -7   2   7      222.25      212.30     10.31 o 
  -6   2   7      417.20      411.94      8.33 o 
  -5   2   7      351.64      351.77      8.49 o 
  -4   2   7       47.95       70.56     12.95 o 
  -3   2   7      748.72      716.86      8.02 o 
  -2   2   7      607.16      551.46     17.48 o 
  -1   2   7      322.04      270.60      4.69 o 
   0   2   7      746.87      745.20     10.02 o 
   1   2   7      414.99      403.44     25.72 o 
   2   2   7      189.17      189.05     10.92 o 
   3   2   7      358.56      391.70     16.64 o 
   4   2   7      273.53      283.78     20.50 o 
   5   2   7      130.93      174.09     19.53 o 
   6   2   7       21.73       20.24      0.54 o 
   7   2   7        8.85       51.83     18.47 o 
   8   2   7        0.92       15.32     16.09 o 
 -10   3   7       34.40       31.92      7.94 o 
  -9   3   7        2.01        5.37     17.30 o 
  -8   3   7       35.09       76.58     14.38 o 
  -7   3   7       25.23       37.98     10.72 o 
  -6   3   7        4.34       21.00      6.31 o 
  -5   3   7     1001.54     1004.89     27.00 o 
  -4   3   7      658.97      731.83     30.52 o 
  -3   3   7       79.52       97.13     12.88 o 
  -2   3   7     2563.91     2493.27     74.39 o 
  -1   3   7     1666.15     1745.09     11.81 o 
   0   3   7      155.64      167.19     17.55 o 
   1   3   7      904.25      888.13     10.95 o 
   2   3   7     2350.46     2365.13     55.88 o 
   3   3   7      183.15      161.57      7.69 o 
   4   3   7        4.49       12.87     10.25 o 
   5   3   7      265.27      257.28     15.16 o 
   6   3   7        3.51       14.47     17.34 o 
   7   3   7       20.08       34.24      6.87 o 
   8   3   7      229.36      252.26     22.29 o 
 -10   4   7      156.65      146.34     26.33 o 
  -9   4   7       22.18       19.76      2.68 o 
  -8   4   7       62.73       62.97      0.95 o 
  -7   4   7       54.52       67.93      5.44 o 
  -6   4   7     1223.79     1149.88      7.93 o 
  -5   4   7      354.04      349.96     13.49 o 
  -4   4   7      621.33      600.23     20.90 o 
  -3   4   7     1370.88     1286.73     13.99 o 
  -2   4   7      188.41      234.27     15.01 o 
  -1   4   7      781.36      700.55     13.62 o 
   0   4   7     1345.00     1244.97     17.63 o 
   1   4   7      353.95      363.54      7.55 o 
   2   4   7      792.23      763.64     16.15 o 
   3   4   7      943.12      983.59      8.67 o 
   4   4   7       33.95       97.31     25.20 o 
   5   4   7       30.90       48.53      8.41 o 
   6   4   7       53.53       53.09      4.20 o 
   7   4   7      173.49      191.23     24.00 o 
 -10   5   7       11.05        7.83      2.72 o 
  -9   5   7      128.25      107.32      9.88 o 
  -8   5   7      180.30      193.91     17.35 o 
  -7   5   7        7.51       27.18     29.70 o 
  -6   5   7      236.43      243.02      8.43 o 
  -5   5   7      578.50      600.20     14.74 o 
  -4   5   7      130.90      129.79     17.38 o 
  -3   5   7       50.64       78.11      5.73 o 
  -2   5   7        3.00        3.77      4.33 o 
  -1   5   7        0.19       15.08      8.65 o 
   0   5   7        2.33       12.83      6.68 o 
   1   5   7      761.47      770.07      9.13 o 
   2   5   7      630.38      578.98      4.81 o 
   3   5   7      100.51       84.10      4.28 o 
   4   5   7      210.44      235.55     16.64 o 
   5   5   7      312.97      322.73     13.33 o 
   6   5   7       79.32       82.94     16.60 o 
   7   5   7      199.50      210.50     19.76 o 
 -11   6   7       43.20       36.56      6.42 o 
 -10   6   7        5.92       72.79     43.09 o 
  -9   6   7       49.34       84.55     25.68 o 
  -8   6   7        1.05       23.73     21.49 o 
  -7   6   7      133.29      128.47      6.28 o 
  -6   6   7        4.40       12.82     13.98 o 
  -5   6   7      318.65      296.55      7.62 o 
  -4   6   7     1033.96      981.79     57.77 o 
  -3   6   7     1778.45     1640.59     56.34 o 
  -2   6   7       12.37       23.98      2.69 o 
  -1   6   7     1840.42     1773.63     27.19 o 
   0   6   7     1080.15     1078.94     14.81 o 
   1   6   7      355.33      387.36     11.02 o 
   2   6   7       24.15       50.41     11.23 o 
   3   6   7      151.82      165.89     38.84 o 
   4   6   7       37.07       89.50     26.77 o 
   5   6   7       56.42       69.46     11.53 o 
   6   6   7        0.11        1.88     19.89 o 
 -10   7   7       61.19       64.30     33.18 o 
  -9   7   7      431.39      430.53     27.53 o 
  -8   7   7       77.52       72.24      4.35 o 
  -7   7   7      157.99      138.13     14.22 o 
  -6   7   7      544.88      538.03     15.39 o 
  -5   7   7      383.03      374.22     11.10 o 
  -4   7   7       44.87       52.81     11.10 o 
  -3   7   7        7.12       14.95      4.58 o 
  -2   7   7       57.64       79.49      7.22 o 
  -1   7   7       11.81       22.30      3.72 o 
   0   7   7        9.17       10.41      2.25 o 
   1   7   7      745.86      801.39     18.81 o 
   2   7   7      138.68      131.67      2.84 o 
   3   7   7        6.80        7.97     13.33 o 
   4   7   7      809.59      736.36      3.81 o 
   5   7   7      312.89      308.12     15.50 o 
   6   7   7       43.60       67.99     16.10 o 
 -10   8   7       54.48       65.28     22.52 o 
  -9   8   7       11.01       32.75      8.05 o 
  -8   8   7      227.84      240.67     23.07 o 
  -7   8   7      217.09      220.65      2.61 o 
  -6   8   7       39.48       73.11     28.40 o 
  -5   8   7     1092.60     1146.45     53.20 o 
  -4   8   7       60.01       42.65      8.27 o 
  -3   8   7       42.44       46.30      5.83 o 
  -2   8   7        2.08        4.36      3.95 o 
  -1   8   7       12.02       33.71     21.94 o 
   0   8   7      533.63      558.04     21.87 o 
   1   8   7      194.01      227.47     18.99 o 
   2   8   7      374.02      354.15      9.41 o 
   3   8   7      222.49      269.38     19.82 o 
   4   8   7       55.78       77.19      8.65 o 
   5   8   7       65.43       84.33      7.42 o 
 -10   9   7      210.23      202.48     18.50 o 
  -9   9   7       83.41       73.99      2.50 o 
  -8   9   7      119.05      136.22      7.83 o 
  -7   9   7       51.60       99.99     41.24 o 
  -6   9   7       57.97       49.07      2.50 o 
  -5   9   7       58.75       57.12     40.26 o 
  -4   9   7      192.41      178.22     17.73 o 
  -3   9   7        4.53       15.88      6.07 o 
  -2   9   7        6.93       27.42     22.14 o 
  -1   9   7      245.16      245.67     15.55 o 
   0   9   7       33.42       53.67     11.56 o 
   1   9   7       51.87       47.73      6.62 o 
   2   9   7       64.95       75.70     13.28 o 
   3   9   7       19.34       39.55      8.54 o 
   4   9   7       56.81       66.80     22.96 o 
   5   9   7      457.73      407.28     10.72 o 
 -10  10   7        5.30       82.36     36.34 o 
  -9  10   7        6.06        9.68     31.44 o 
  -8  10   7      144.91      165.38     13.49 o 
  -7  10   7      403.76      411.92     26.44 o 
  -6  10   7      178.50      198.89     25.02 o 
  -5  10   7       95.80      130.78     33.84 o 
  -4  10   7      324.03      293.65     18.55 o 
  -3  10   7       13.98       24.75      8.35 o 
  -2  10   7        1.92       16.64      8.08 o 
  -1  10   7      195.25      209.83     21.55 o 
   0  10   7       45.47       47.53      3.70 o 
   1  10   7      293.15      293.16     12.51 o 
   2  10   7      390.08      399.25     13.37 o 
   3  10   7       27.00       25.17      1.00 o 
   4  10   7       14.96       20.56     19.97 o 
  -9  11   7       44.40       67.35      8.38 o 
  -8  11   7        4.62       16.76     19.80 o 
  -7  11   7      146.02      195.73     40.80 o 
  -6  11   7        4.43       35.03      5.77 o 
  -5  11   7       26.00       42.32      8.60 o 
  -4  11   7      239.76      293.76     39.71 o 
  -3  11   7        0.11        1.13      1.98 o 
  -2  11   7      303.62      298.35     10.00 o 
  -1  11   7       47.36       57.36     14.93 o 
   0  11   7       95.22      105.54      6.94 o 
   1  11   7      496.06      466.47     20.07 o 
   2  11   7       52.06       36.90     15.78 o 
   3  11   7       88.68      130.64     12.37 o 
  -8  12   7      300.17      268.63     15.67 o 
  -7  12   7       44.37       65.72     18.82 o 
  -6  12   7       88.47      129.15     28.61 o 
  -5  12   7       40.81       56.69      8.81 o 
  -4  12   7      124.60      105.37     23.94 o 
  -3  12   7        9.33        7.41      2.50 o 
  -2  12   7       48.13       62.36     16.37 o 
  -1  12   7      228.24      226.10     22.52 o 
   0  12   7       45.23       68.54     29.87 o 
   1  12   7      152.01      139.73     13.82 o 
   2  12   7      242.61      258.83      9.96 o 
  -7  13   7      133.40      126.43      6.09 o 
  -6  13   7      124.68      174.41     32.42 o 
  -5  13   7       15.50       32.31     19.15 o 
  -4  13   7       17.78       19.04      1.09 o 
  -3  13   7       34.38       34.07     16.48 o 
  -2  13   7       14.45       27.16      6.38 o 
  -1  13   7       35.68       79.84     11.84 o 
   0  13   7      536.76      523.73     17.31 o 
   1  13   7       51.67       60.22     21.91 o 
  -6  14   7      169.03      205.74     33.73 o 
  -5  14   7      127.34      156.46     26.55 o 
  -4  14   7       31.66       82.91     34.82 o 
  -3  14   7       77.16      121.10     39.60 o 
  -2  14   7      241.98      230.44      3.92 o 
  -1  14   7      157.89      188.47     22.25 o 
   1 -16   8        5.83       22.14     21.27 o 
   2 -16   8       36.21       45.00     18.22 o 
   3 -16   8        1.34       23.29     15.29 o 
  -2 -15   8        0.59       50.38     32.86 o 
  -1 -15   8       57.69       50.49      5.93 o 
   0 -15   8       96.96       87.55      2.56 o 
   1 -15   8       51.95       74.01      9.68 o 
   2 -15   8      213.22      194.23      3.04 o 
   3 -15   8       37.99       49.59     15.97 o 
   4 -15   8       36.31       87.54     19.79 o 
   5 -15   8       47.46      101.98     13.52 o 
  -3 -14   8      253.64      252.31     24.15 o 
  -2 -14   8      243.27      291.53     24.21 o 
  -1 -14   8      117.46      151.40     12.48 o 
   0 -14   8       31.32       53.39     19.42 o 
   1 -14   8      483.73      434.48      2.54 o 
   2 -14   8      780.62      689.61      3.59 o 
   3 -14   8       17.03       37.27     19.61 o 
   4 -14   8      161.95      169.57      7.51 o 
   5 -14   8      359.33      371.81     15.80 o 
   6 -14   8      291.51      270.37     20.82 o 
  -4 -13   8      387.91      350.23      9.14 o 
  -3 -13   8      240.85      207.05      8.70 o 
  -2 -13   8       80.97       70.73      8.18 o 
  -1 -13   8       16.80       40.18     15.89 o 
   0 -13   8       81.69       91.09      3.12 o 
   1 -13   8       77.58       87.29      9.74 o 
   2 -13   8      224.25      190.11     20.02 o 
   3 -13   8       31.63       83.06     18.04 o 
   4 -13   8        4.58       20.25     23.08 o 
   5 -13   8      124.13      160.37     24.16 o 
   6 -13   8      223.38      267.54     29.23 o 
   7 -13   8      274.61      280.76     22.82 o 
  -5 -12   8       39.12       31.88      6.53 o 
  -4 -12   8       24.01       56.14     15.67 o 
  -3 -12   8      173.43      161.85     27.85 o 
  -2 -12   8      262.07      253.96     13.51 o 
  -1 -12   8      537.45      539.02     16.98 o 
   0 -12   8      602.60      592.80     16.76 o 
   1 -12   8     1066.25      982.81     72.90 o 
   2 -12   8      569.69      557.61     20.18 o 
   3 -12   8      983.98      941.03     38.35 o 
   4 -12   8       26.78       21.61     11.30 o 
   5 -12   8      392.20      415.11     21.74 o 
   6 -12   8       28.30       47.13      9.97 o 
   7 -12   8      115.07      114.83     13.53 o 
   8 -12   8      109.31       88.42      8.05 o 
  -6 -11   8        9.11       23.28      2.94 o 
  -5 -11   8      165.43      184.42     15.45 o 
  -4 -11   8      400.69      379.28      8.70 o 
  -3 -11   8       90.61       88.17     19.91 o 
  -2 -11   8        1.86       41.96     13.48 o 
  -1 -11   8     1106.05     1168.89     69.46 o 
   0 -11   8      141.09      128.98     14.04 o 
   1 -11   8      135.47      141.91      9.11 o 
   2 -11   8       16.19       82.02     27.24 o 
   3 -11   8      860.85      856.41     13.82 o 
   4 -11   8        7.38       50.10      7.50 o 
   5 -11   8       64.21      104.01     22.63 o 
   6 -11   8      141.23      133.73      3.32 o 
   7 -11   8       78.68       86.95     28.18 o 
   8 -11   8        2.32       39.39     32.59 o 
  -7 -10   8      152.82      175.06     14.69 o 
  -6 -10   8        3.34       20.02     24.92 o 
  -5 -10   8       11.22       57.56     18.17 o 
  -4 -10   8      152.49      115.66      4.31 o 
  -3 -10   8       81.62       88.81      7.98 o 
  -2 -10   8       58.38       83.93     25.38 o 
  -1 -10   8      133.84      160.32     13.40 o 
   0 -10   8      981.45      975.59     20.73 o 
   1 -10   8     2015.09     1893.55     22.63 o 
   2 -10   8      983.48      965.17     13.20 o 
   3 -10   8        2.69        7.10      9.41 o 
   4 -10   8      151.06      178.54     16.32 o 
   5 -10   8       66.88       92.88     20.94 o 
   6 -10   8      232.96      219.29     22.74 o 
   7 -10   8       50.53       68.81     11.17 o 
   8 -10   8       65.06       78.92     10.44 o 
  -7  -9   8      169.83      148.62      5.11 o 
  -6  -9   8       85.29      132.41     31.33 o 
  -5  -9   8       49.48       60.17      3.26 o 
  -4  -9   8      368.99      337.27      4.21 o 
  -3  -9   8       55.94       64.21     17.28 o 
  -2  -9   8      772.49      755.41     10.70 o 
  -1  -9   8     1287.73     1258.94     35.93 o 
   0  -9   8       21.32       15.81      2.16 o 
   1  -9   8      576.08      600.03      9.74 o 
   2  -9   8     1263.78     1192.04     12.57 o 
   3  -9   8      440.27      431.09      7.63 o 
   4  -9   8       45.31       35.50     15.38 o 
   5  -9   8      390.46      381.92     36.07 o 
   6  -9   8       23.02       41.41      8.32 o 
   7  -9   8       29.54       37.17     14.84 o 
   8  -9   8      151.19      191.13     29.70 o 
   9  -9   8      123.30      149.97     27.13 o 
  -8  -8   8      131.87      129.47     25.35 o 
  -7  -8   8       11.04       32.53     42.43 o 
  -6  -8   8      102.26      105.86     29.49 o 
  -5  -8   8       38.72       62.89     19.80 o 
  -4  -8   8       94.56      111.22     13.22 o 
  -3  -8   8      940.03     1023.33     21.09 o 
  -2  -8   8     1398.27     1445.06      7.53 o 
  -1  -8   8        5.83       20.65      3.62 o 
   0  -8   8     1330.50     1259.94     15.64 o 
   1  -8   8     1078.94     1061.70     48.52 o 
   2  -8   8      118.67      121.46     19.56 o 
   3  -8   8     1580.44     1554.47     27.78 o 
   4  -8   8     1150.68     1138.56     25.24 o 
   5  -8   8      207.64      221.99     28.72 o 
   6  -8   8       42.64       47.74     18.88 o 
   7  -8   8        3.16       16.55     15.67 o 
   8  -8   8       24.46       66.67     21.26 o 
   9  -8   8       76.89      109.02      8.27 o 
  -8  -7   8      458.31      422.48     11.53 o 
  -7  -7   8       93.35      136.87     39.82 o 
  -6  -7   8       85.58      101.40     20.24 o 
  -5  -7   8      378.92      402.78     10.44 o 
  -4  -7   8      884.68      794.06     17.46 o 
  -3  -7   8      114.35      147.29     11.46 o 
  -2  -7   8      259.97      278.55      6.76 o 
  -1  -7   8      149.78      142.39     11.87 o 
   0  -7   8      474.03      485.10      8.62 o 
   1  -7   8      215.39      247.60      8.54 o 
   2  -7   8      178.01      214.63     16.91 o 
   3  -7   8       11.45       23.67      6.48 o 
   4  -7   8      523.63      528.42     10.59 o 
   5  -7   8     1043.74      985.95     14.63 o 
   6  -7   8       16.36       42.85     19.69 o 
   7  -7   8      141.35      153.13     16.23 o 
   8  -7   8      190.18      203.52      7.08 o 
   9  -7   8      320.68      336.04     17.30 o 
  -9  -6   8       98.52       96.18     29.49 o 
  -8  -6   8      158.66      177.56      8.05 o 
  -7  -6   8        2.19       12.29      9.90 o 
  -6  -6   8      129.21      181.92     33.29 o 
  -5  -6   8     1620.44     1595.69     16.86 o 
  -4  -6   8     1009.54      997.14     29.88 o 
  -3  -6   8     3359.36     3279.20     18.23 o 
  -2  -6   8      947.26      878.52     26.48 o 
  -1  -6   8       70.01       62.68      7.66 o 
   0  -6   8     4848.61     4651.05     45.69 o 
   1  -6   8       15.42       24.27     15.48 o 
   2  -6   8      732.54      756.80     26.00 o 
   3  -6   8     3540.29     3394.48     11.07 o 
   4  -6   8     1460.61     1374.67     62.70 o 
   5  -6   8     2086.84     2090.39     63.59 o 
   6  -6   8      149.65      185.49     25.07 o 
   7  -6   8        3.00       24.36     18.08 o 
   8  -6   8      137.80      165.18      9.25 o 
   9  -6   8      162.40      134.38     11.32 o 
  -9  -5   8      135.29      145.58      7.40 o 
  -8  -5   8      730.26      699.92     20.56 o 
  -7  -5   8      125.83      136.11     14.14 o 
  -6  -5   8     2265.09     2327.27     42.22 o 
  -5  -5   8     3140.64     2977.61     18.72 o 
  -4  -5   8      188.61      231.64     15.74 o 
  -3  -5   8      306.75      324.02     21.23 o 
  -2  -5   8        0.98       28.20     13.06 o 
  -1  -5   8       66.12       75.99     15.21 o 
   0  -5   8      121.26      129.88      2.07 o 
   1  -5   8       60.63       55.64     13.90 o 
   2  -5   8       83.45       94.45     11.88 o 
   3  -5   8      326.47      325.82     11.58 o 
   4  -5   8      548.85      551.97      9.01 o 
   5  -5   8     2578.80     2585.95     19.04 o 
   6  -5   8     1755.59     1732.45     44.77 o 
   7  -5   8      493.20      471.46      8.11 o 
   8  -5   8      555.47      545.79     13.55 o 
   9  -5   8      328.00      329.15     17.04 o 
  -9  -4   8      181.88      208.79     22.09 o 
  -8  -4   8       48.24      132.96     37.86 o 
  -7  -4   8       44.87       81.60     11.97 o 
  -6  -4   8        9.55       20.48      6.93 o 
  -5  -4   8        8.30       72.67     27.63 o 
  -4  -4   8     1055.31     1066.76     40.80 o 
  -3  -4   8     2178.45     2090.74     55.40 o 
  -2  -4   8      197.58      184.15     10.85 o 
  -1  -4   8     6517.93     6306.83     12.77 o 
   1  -4   8     1067.35     1064.09     21.69 o 
   2  -4   8     2081.47     2012.92      9.21 o 
   3  -4   8     2649.78     2571.73     28.81 o 
   4  -4   8      388.50      398.83     20.74 o 
   5  -4   8       73.93       83.60     12.19 o 
   6  -4   8       25.04       93.85     26.04 o 
   7  -4   8      104.20      138.55     25.08 o 
   8  -4   8      309.54      269.68     11.32 o 
   9  -4   8       14.54       62.06     11.28 o 
 -10  -3   8      136.84      158.31     26.87 o 
  -9  -3   8      355.87      361.11     43.19 o 
  -8  -3   8       12.84       89.33     40.04 o 
  -7  -3   8      172.93      214.78     21.54 o 
  -6  -3   8     3380.36     3054.03     55.71 o 
  -5  -3   8      198.46      210.18     13.82 o 
  -4  -3   8        4.65       58.94     14.50 o 
  -3  -3   8      406.88      400.80     23.09 o 
  -2  -3   8       52.44       82.71     17.35 o 
  -1  -3   8      951.27      905.04      6.69 o 
   0  -3   8      811.26      841.05     17.82 o 
   1  -3   8       85.88      101.49     10.98 o 
   2  -3   8      482.69      460.16     18.63 o 
   3  -3   8      104.69      104.31      8.23 o 
   4  -3   8      303.04      351.13     10.99 o 
   5  -3   8     3550.79     3520.35     23.67 o 
   6  -3   8      175.09      167.75     12.57 o 
   7  -3   8       74.50      112.33     18.51 o 
   8  -3   8      525.03      528.20     37.48 o 
   9  -3   8      206.10      172.84      3.19 o 
 -10  -2   8       28.34       34.27      1.96 o 
  -9  -2   8        8.66       37.86     20.35 o 
  -8  -2   8      128.44      147.79      9.30 o 
  -7  -2   8     1296.67     1192.46     12.19 o 
  -6  -2   8       88.71      100.05      8.32 o 
  -5  -2   8      248.78      241.21      8.04 o 
  -4  -2   8      507.22      517.02     10.37 o 
  -3  -2   8      632.03      608.19     11.61 o 
  -2  -2   8     1519.26     1490.69     46.67 o 
   1  -2   8      777.36      762.48     35.79 o 
   2  -2   8       50.40       72.40      8.06 o 
   3  -2   8      633.24      626.39      9.93 o 
   4  -2   8       78.46      127.16     14.58 o 
   5  -2   8      743.63      793.67     58.32 o 
   6  -2   8     1471.39     1406.27     15.61 o 
   7  -2   8       38.89       44.60      2.12 o 
   8  -2   8       58.47       78.42      2.59 o 
   9  -2   8       47.39       66.49     14.42 o 
 -10  -1   8      209.95      166.47     36.99 o 
  -9  -1   8      325.23      361.11     14.47 o 
  -8  -1   8       55.22       54.40      6.90 o 
  -7  -1   8      157.65      155.11     10.02 o 
  -6  -1   8     1796.07     1840.36     17.39 o 
  -5  -1   8      271.52      245.91      4.74 o 
  -4  -1   8      883.48      857.32     25.29 o 
  -3  -1   8       22.78       52.26     10.25 o 
  -2  -1   8        0.33       11.54      9.19 o 
  -1  -1   8      769.34      755.18      8.46 o 
   0  -1   8      104.67      113.00      7.61 o 
   1  -1   8       18.29       18.26      5.61 o 
   2  -1   8      536.94      624.38      8.54 o 
   3  -1   8      153.67      175.28      7.63 o 
   4  -1   8     2691.58     2507.31     66.55 o 
   5  -1   8      651.86      663.64     12.79 o 
   6  -1   8       29.79       49.55      6.32 o 
   7  -1   8      488.12      503.43     18.01 o 
   8  -1   8      351.87      317.96     10.83 o 
 -10   0   8       22.36       49.50     18.06 o 
  -9   0   8      153.91      142.98      0.98 o 
  -8   0   8       19.90       23.30      1.25 o 
  -7   0   8      710.12      723.04     16.44 o 
  -6   0   8      103.50      100.65      8.86 o 
  -5   0   8      816.85      820.20     27.22 o 
  -4   0   8      227.09      232.14     16.97 o 
  -3   0   8       12.61       15.76      4.87 o 
  -2   0   8     1964.53     2157.56     22.35 o 
   0   0   8     1818.50     1825.96     12.07 o 
   1   0   8       11.80       11.70      7.33 o 
   2   0   8      427.86      418.21     16.83 o 
   3   0   8      812.36      809.05     51.51 o 
   4   0   8       80.76      105.70      8.55 o 
   5   0   8      872.12      924.15     63.21 o 
   6   0   8      139.52      169.18     19.58 o 
   7   0   8      224.47      249.04     16.54 o 
   8   0   8       15.38       56.40     25.24 o 
 -10   1   8      556.77      498.53     21.54 o 
  -9   1   8      323.74      321.33     19.48 o 
  -8   1   8       53.52      109.89     13.46 o 
  -7   1   8      487.92      486.01     11.13 o 
  -6   1   8     1436.35     1435.73     19.81 o 
  -5   1   8      508.41      500.80      5.08 o 
  -4   1   8       80.98      137.82     22.16 o 
  -3   1   8       35.81       51.59      4.43 o 
  -2   1   8      383.93      369.92     15.26 o 
  -1   1   8      137.67      145.81     13.96 o 
   0   1   8      481.16      526.83     32.51 o 
   1   1   8       45.15       74.01     14.76 o 
   2   1   8      166.29      163.15     11.73 o 
   3   1   8     1149.52     1100.98     23.30 o 
   4   1   8     1873.42     1799.77      8.03 o 
   5   1   8      482.50      444.09      8.05 o 
   6   1   8        7.36       25.06      8.16 o 
   7   1   8      772.44      745.35     13.93 o 
   8   1   8      370.44      347.42     15.27 o 
 -10   2   8        0.46       42.11     22.74 o 
  -9   2   8       30.31       78.22     20.04 o 
  -8   2   8      133.16      126.82      8.76 o 
  -7   2   8      109.08      117.68      7.08 o 
  -6   2   8      407.64      383.08     27.97 o 
  -5   2   8     2513.05     2358.86     32.15 o 
  -4   2   8      911.71      859.43     17.65 o 
  -3   2   8      172.77      174.75      3.03 o 
  -2   2   8     2314.07     2271.83     16.05 o 
  -1   2   8     1667.45     1587.99     65.29 o 
   0   2   8      609.37      581.18     15.42 o 
   1   2   8      766.70      763.50     44.22 o 
   2   2   8     2827.44     2709.34     17.31 o 
   3   2   8      633.42      637.52     20.90 o 
   4   2   8       50.80       32.49     41.02 o 
   5   2   8       89.63      108.65     13.76 o 
   6   2   8      200.55      181.73     21.92 o 
   7   2   8        4.58       29.87     24.04 o 
   8   2   8        4.19       27.84     14.42 o 
  -9   3   8       12.78       33.70     19.72 o 
  -8   3   8      227.30      210.55     11.11 o 
  -7   3   8     1994.15     1842.02     20.63 o 
  -6   3   8      260.34      251.95     12.43 o 
  -5   3   8      641.05      644.31     18.08 o 
  -4   3   8      119.62      117.40      9.31 o 
  -3   3   8       87.49       89.91     20.89 o 
  -2   3   8      573.22      532.43      9.69 o 
  -1   3   8      700.96      585.99      9.10 o 
   0   3   8      120.04      130.01     12.37 o 
   1   3   8      265.39      252.76      4.55 o 
   2   3   8      700.63      719.25     10.34 o 
   3   3   8      600.80      613.61     11.41 o 
   4   3   8     2667.03     2569.96     87.48 o 
   5   3   8      188.31      225.06     18.22 o 
   6   3   8      189.58      204.95     12.46 o 
   7   3   8      718.47      648.81      7.42 o 
 -10   4   8        4.63        6.42      2.72 o 
  -9   4   8       84.07       74.50      3.93 o 
  -8   4   8       96.15       91.09      8.61 o 
  -7   4   8       72.16       96.53     17.26 o 
  -6   4   8      176.43      173.12      4.33 o 
  -5   4   8      620.79      588.89     15.23 o 
  -4   4   8       55.79       80.17      7.54 o 
  -3   4   8       37.81       48.12      8.05 o 
  -2   4   8     1420.37     1399.91     23.24 o 
  -1   4   8      131.14      117.63     12.89 o 
   0   4   8      111.13      111.01     11.35 o 
   1   4   8      320.48      323.64     10.03 o 
   2   4   8      294.43      314.82      8.11 o 
   3   4   8       98.81      150.45     10.51 o 
   4   4   8       18.52       16.96     27.67 o 
   5   4   8       89.20      110.23     23.17 o 
   6   4   8      226.46      236.85     11.80 o 
   7   4   8      185.14      171.18     13.44 o 
 -10   5   8      275.18      249.59     12.40 o 
  -9   5   8       52.98       46.24      7.72 o 
  -8   5   8      259.54      307.94     27.42 o 
  -7   5   8      609.33      643.70     48.47 o 
  -6   5   8      236.85      227.29     22.85 o 
  -5   5   8        4.82        7.38      6.54 o 
  -4   5   8      100.23      161.89     17.52 o 
  -3   5   8       13.06       33.64      4.52 o 
  -2   5   8       79.25       95.89      5.71 o 
  -1   5   8       53.04       42.38      5.62 o 
   0   5   8      159.30      178.31      8.82 o 
   1   5   8      199.76      201.98      6.08 o 
   2   5   8      197.69      196.92      9.85 o 
   3   5   8     1157.50     1184.34     19.37 o 
   4   5   8      688.92      742.00     41.73 o 
   5   5   8       78.34      109.96     20.61 o 
   6   5   8      859.44      822.67     39.39 o 
 -10   6   8        4.15        9.25     24.37 o 
  -9   6   8       52.18       46.90      8.01 o 
  -8   6   8       31.55       32.95     25.46 o 
  -7   6   8       27.64       40.79     29.15 o 
  -6   6   8      126.35      124.59     11.91 o 
  -5   6   8      285.92      273.65      9.36 o 
  -4   6   8       99.06      100.67      7.94 o 
  -3   6   8      253.49      266.54     11.33 o 
  -2   6   8     1081.04     1058.20     20.29 o 
  -1   6   8       94.71      108.75     10.00 o 
   0   6   8      252.20      252.23      7.52 o 
   1   6   8      315.76      307.23      8.27 o 
   2   6   8       39.83       56.96      4.50 o 
   3   6   8      266.48      267.87     14.25 o 
   4   6   8       16.13       27.71     18.48 o 
   5   6   8       57.35       51.63     20.09 o 
   6   6   8       69.42       79.31     27.85 o 
 -10   7   8       61.27       68.22     14.91 o 
  -9   7   8        7.88        8.92      0.98 o 
  -8   7   8       52.86       58.86     16.43 o 
  -7   7   8       20.62       40.61     17.74 o 
  -6   7   8        2.28       60.57     29.97 o 
  -5   7   8       71.68       86.32     18.67 o 
  -4   7   8       63.45      103.77     25.24 o 
  -3   7   8       24.85       29.74     12.47 o 
  -2   7   8      110.98       89.43     10.46 o 
  -1   7   8        1.84       10.84     11.13 o 
   0   7   8       40.96       41.61     14.82 o 
   1   7   8       37.41       49.13      4.48 o 
   2   7   8        9.43       13.71     24.05 o 
   3   7   8      194.57      189.42     14.61 o 
   4   7   8       16.79       12.26     14.50 o 
   5   7   8      121.26      122.53     10.28 o 
 -10   8   8        4.45       25.24     30.46 o 
  -9   8   8       23.33       32.64      9.90 o 
  -8   8   8      106.91      159.83     30.90 o 
  -7   8   8       98.44       92.16      1.09 o 
  -6   8   8      294.91      321.29     15.34 o 
  -5   8   8       67.91       64.19      0.44 o 
  -4   8   8        2.01       37.32     17.30 o 
  -3   8   8      280.22      273.30      4.93 o 
  -2   8   8      108.25      110.74     23.24 o 
  -1   8   8       19.91       29.07      7.11 o 
   0   8   8      162.37      162.03     11.60 o 
   1   8   8      217.44      197.59      9.95 o 
   2   8   8      200.88      201.11      5.98 o 
   3   8   8      151.54      146.61     11.37 o 
   4   8   8        0.40       11.62      8.05 o 
   5   8   8        1.07       27.81     20.31 o 
 -10   9   8       48.65       46.02      5.33 o 
  -9   9   8       22.65       63.76     13.06 o 
  -8   9   8      118.17      109.89     10.77 o 
  -7   9   8       17.75       53.97     22.20 o 
  -6   9   8       91.61      132.41     13.82 o 
  -5   9   8       33.73       46.24     43.19 o 
  -4   9   8      317.99      352.95     35.90 o 
  -3   9   8        3.16       30.65     10.71 o 
  -2   9   8      151.83      143.04     13.04 o 
  -1   9   8      151.29      149.18      5.84 o 
   0   9   8       35.18       61.45      7.46 o 
   1   9   8        6.63        9.04      1.36 o 
   2   9   8      177.84      172.01     16.05 o 
   3   9   8      192.84      206.01     22.69 o 
   4   9   8        0.09       33.93     23.79 o 
  -9  10   8       44.18       73.33     23.72 o 
  -8  10   8        1.12       48.53     16.43 o 
  -7  10   8      239.32      298.77     43.09 o 
  -6  10   8      221.17      240.34     12.29 o 
  -5  10   8       24.72       93.79     32.10 o 
  -4  10   8      399.27      424.76     36.45 o 
  -3  10   8      414.55      385.10     12.12 o 
  -2  10   8      173.08      148.91     19.09 o 
  -1  10   8      102.44      126.68     12.38 o 
   0  10   8      369.72      338.33     16.92 o 
   1  10   8      237.51      275.72     20.24 o 
   2  10   8      102.44      125.22     13.21 o 
   3  10   8      104.18       88.65      4.68 o 
  -9  11   8       49.42       46.35     13.60 o 
  -8  11   8       99.80       93.79     25.02 o 
  -7  11   8       30.69       74.75     14.80 o 
  -6  11   8      138.49      186.70     28.29 o 
  -5  11   8      309.34      327.93     17.08 o 
  -4  11   8       27.26       63.84     36.07 o 
  -3  11   8       11.22       63.18      9.53 o 
  -2  11   8       41.38       50.04     15.07 o 
  -1  11   8      329.31      322.04     14.96 o 
   0  11   8       68.21       93.33     12.34 o 
   1  11   8       85.99       88.57     29.05 o 
   2  11   8      270.95      282.98     18.82 o 
  -8  12   8       18.89       27.09     12.84 o 
  -7  12   8       70.39       57.66     23.28 o 
  -6  12   8       46.60       47.22     25.57 o 
  -5  12   8       14.25       33.73     23.94 o 
  -4  12   8      652.74      595.58     26.11 o 
  -3  12   8     1109.17     1003.17     20.88 o 
  -2  12   8       16.50       31.85     41.07 o 
  -1  12   8       24.83       62.84     24.92 o 
   0  12   8       47.43       35.36     11.80 o 
   1  12   8        0.52       39.33     21.42 o 
  -7  13   8       29.43       39.82      9.25 o 
  -6  13   8       10.53       22.52     18.39 o 
  -5  13   8       13.22       44.06      7.83 o 
  -4  13   8      206.19      200.52     10.77 o 
  -3  13   8      109.40      128.60     13.38 o 
  -2  13   8       25.85       43.39     18.46 o 
  -1  13   8      117.63      117.18      1.63 o 
   0  13   8        0.31       47.61     27.58 o 
  -4  14   8       78.51       83.56     10.01 o 
  -3  14   8       91.83      127.30     17.30 o 
  -1 -15   9       98.41       92.53     14.33 o 
   0 -15   9       44.88       85.01     27.61 o 
   1 -15   9      251.94      232.37     26.55 o 
   2 -15   9       18.44       40.70     28.46 o 
   3 -15   9       97.02      112.45     26.93 o 
   4 -15   9        2.57       47.79     19.26 o 
  -3 -14   9      261.42      311.50     43.09 o 
  -2 -14   9        0.13       10.30     22.18 o 
  -1 -14   9       85.74      113.59     14.27 o 
   0 -14   9      243.60      226.89     21.81 o 
   1 -14   9      146.07      143.49     21.12 o 
   2 -14   9      212.38      184.66     10.80 o 
   3 -14   9      311.62      325.88     15.75 o 
   4 -14   9      187.16      172.88     24.48 o 
   5 -14   9       18.33       59.59     26.06 o 
   6 -14   9      415.39      461.41     60.55 o 
  -4 -13   9       24.47       39.71      3.92 o 
  -3 -13   9       96.63      157.33     31.55 o 
  -2 -13   9      299.82      325.22     19.64 o 
  -1 -13   9       16.95       26.12      2.80 o 
   0 -13   9      352.37      394.33     15.99 o 
   1 -13   9       43.19       56.69     12.19 o 
   2 -13   9       40.44       62.04     21.81 o 
   3 -13   9      119.93      135.38     13.59 o 
   4 -13   9      141.48      141.20      7.02 o 
   5 -13   9      162.49      195.95     18.50 o 
   6 -13   9       73.96      101.84     12.40 o 
  -5 -12   9       28.73       37.65      1.09 o 
  -4 -12   9      292.35      268.41      9.68 o 
  -3 -12   9      240.85      240.08      4.11 o 
  -2 -12   9      228.82      256.35     22.46 o 
  -1 -12   9      242.02      211.62      2.21 o 
   0 -12   9       11.83       11.44      9.92 o 
   1 -12   9       16.52       24.88      7.89 o 
   2 -12   9       12.87        9.62     18.01 o 
   3 -12   9      278.63      310.70     20.36 o 
   4 -12   9      449.25      456.79     21.01 o 
   5 -12   9      285.87      289.43     15.78 o 
   6 -12   9      378.96      361.98     25.68 o 
   7 -12   9       82.77       95.84      7.56 o 
  -6 -11   9      142.82      188.12     21.33 o 
  -5 -11   9      125.89      153.08     21.76 o 
  -4 -11   9        3.33       10.34      0.54 o 
  -3 -11   9        2.14        2.99      4.40 o 
  -2 -11   9      320.23      284.82     12.19 o 
  -1 -11   9      144.53      140.54      6.32 o 
   0 -11   9      450.75      428.13     16.08 o 
   1 -11   9        1.90       23.81     18.52 o 
   2 -11   9      154.77      164.21     16.21 o 
   3 -11   9      206.44      252.87     15.61 o 
   4 -11   9       81.07      104.91     11.86 o 
   5 -11   9        4.61       78.34     36.12 o 
   6 -11   9        0.02        5.31      6.53 o 
   7 -11   9      131.33      136.50     24.57 o 
  -6 -10   9       23.49       23.39      6.09 o 
  -5 -10   9       47.23       84.76     15.56 o 
  -4 -10   9     1406.75     1391.86     33.95 o 
  -3 -10   9       80.25       91.39      5.36 o 
  -2 -10   9      423.20      383.79     20.53 o 
  -1 -10   9      218.31      222.94     12.05 o 
   0 -10   9      478.88      510.58     15.65 o 
   1 -10   9      288.62      293.75      6.82 o 
   2 -10   9       14.58       32.35      9.29 o 
   3 -10   9      662.52      595.38      7.29 o 
   4 -10   9       88.55       99.34     42.65 o 
   5 -10   9     1013.90      980.08     15.69 o 
   6 -10   9      893.07      876.65     39.50 o 
   7 -10   9        1.84        8.11      3.36 o 
   8 -10   9       27.00       62.67      9.68 o 
  -7  -9   9      211.57      270.59     35.69 o 
  -6  -9   9      182.63      239.58     34.60 o 
  -5  -9   9        4.17       12.19      5.22 o 
  -4  -9   9       31.37       34.35     12.65 o 
  -3  -9   9     1118.40     1116.19     44.19 o 
  -2  -9   9      592.29      655.99     42.17 o 
  -1  -9   9      384.98      386.37     11.51 o 
   0  -9   9      659.32      608.64     16.77 o 
   1  -9   9      437.19      451.85     36.98 o 
   2  -9   9      153.04      158.44      9.15 o 
   3  -9   9      442.39      435.97     10.12 o 
   4  -9   9      979.29      965.80     18.44 o 
   5  -9   9       65.62       89.63      7.65 o 
   6  -9   9       29.38       43.83     16.79 o 
   7  -9   9      178.36      174.70     25.73 o 
   8  -9   9      128.77      108.50     38.52 o 
  -8  -8   9       31.72       74.31     21.98 o 
  -7  -8   9        4.75       46.24     30.46 o 
  -6  -8   9        0.93        9.68      8.92 o 
  -5  -8   9      200.01      186.27     39.17 o 
  -4  -8   9        2.90       10.54      2.61 o 
  -3  -8   9      239.27      283.10     13.76 o 
  -2  -8   9      174.90      190.22     27.23 o 
  -1  -8   9       12.44       35.93      6.27 o 
   0  -8   9      117.21      123.48     12.84 o 
   1  -8   9       52.30       66.38     17.62 o 
   2  -8   9        5.07        8.45      2.73 o 
   3  -8   9      385.30      350.38     21.57 o 
   4  -8   9        0.23       31.60     14.42 o 
   5  -8   9      155.95      167.96     19.94 o 
   6  -8   9      162.94      154.08     10.88 o 
   7  -8   9       91.78       73.23     14.42 o 
   8  -8   9        8.45       34.66     33.62 o 
  -8  -7   9       41.00       73.77     12.84 o 
  -7  -7   9      123.17      158.96     28.18 o 
  -6  -7   9      359.11      319.01     36.99 o 
  -5  -7   9       34.37       76.92      9.57 o 
  -4  -7   9     1054.65     1029.75     21.42 o 
  -3  -7   9     1178.01     1145.54     56.10 o 
  -2  -7   9      170.51      170.79      5.29 o 
  -1  -7   9        1.90       11.71     16.55 o 
   0  -7   9       29.74       69.57     11.13 o 
   1  -7   9       97.47      144.36     11.17 o 
   2  -7   9       38.56       39.19     16.11 o 
   3  -7   9      902.82      876.21     12.61 o 
   4  -7   9      618.50      585.71      4.90 o 
   5  -7   9      246.01      263.27     20.99 o 
   6  -7   9       75.95       89.04      7.36 o 
   7  -7   9       51.39      129.04     23.48 o 
   8  -7   9      143.69      152.13      3.26 o 
  -9  -6   9       84.78       86.93     23.28 o 
  -8  -6   9      119.31      202.70     40.91 o 
  -7  -6   9       55.59       64.52     28.18 o 
  -6  -6   9      141.42      172.78     39.06 o 
  -5  -6   9      101.82      136.87     19.15 o 
  -4  -6   9        8.01       22.54      8.82 o 
  -3  -6   9      458.20      443.77     34.31 o 
  -2  -6   9     1363.36     1420.74     25.85 o 
  -1  -6   9     1205.97     1146.26     24.32 o 
   0  -6   9       15.08       19.51     11.78 o 
   1  -6   9     1662.06     1711.87     12.36 o 
   2  -6   9      980.10      984.04     44.37 o 
   3  -6   9      788.28      779.27     24.18 o 
   4  -6   9       56.23       46.31     17.41 o 
   5  -6   9      242.86      224.52     14.29 o 
   6  -6   9      105.20      121.03     16.58 o 
   7  -6   9      306.41      314.90     11.11 o 
   8  -6   9      205.32      211.42      4.00 o 
  -9  -5   9        1.32        9.14     21.87 o 
  -8  -5   9       12.71       79.53     33.84 o 
  -7  -5   9      393.96      417.47     29.16 o 
  -6  -5   9      466.95      461.54     34.05 o 
  -5  -5   9       95.93      133.19     24.64 o 
  -4  -5   9     1131.26     1057.52     34.99 o 
  -3  -5   9      697.75      693.18     10.76 o 
  -2  -5   9       25.54       67.97     15.84 o 
  -1  -5   9      788.49      764.30      4.25 o 
   0  -5   9       14.30       16.67      5.84 o 
   1  -5   9      535.40      517.63     19.33 o 
   2  -5   9        0.16       23.89     12.46 o 
   3  -5   9     1048.25      996.88     38.21 o 
   4  -5   9      595.68      583.01      6.87 o 
   5  -5   9       58.26       62.76     26.14 o 
   6  -5   9      772.77      795.51     24.78 o 
   7  -5   9       89.94      142.78     16.00 o 
   8  -5   9        4.76       61.10     14.61 o 
  -9  -4   9        5.38       67.78     21.33 o 
  -8  -4   9      269.02      280.16      3.70 o 
  -7  -4   9      223.59      237.62      6.20 o 
  -6  -4   9     1066.38     1032.57     30.79 o 
  -5  -4   9      605.65      619.03     19.84 o 
  -4  -4   9       40.64       59.92      9.55 o 
  -3  -4   9     1074.47     1048.58     38.13 o 
  -2  -4   9     1861.99     1942.60     13.24 o 
  -1  -4   9      733.19      705.62     29.50 o 
   0  -4   9      359.00      390.12     42.79 o 
   1  -4   9     2316.47     2366.29     12.72 o 
   2  -4   9     1507.63     1365.67     14.03 o 
   3  -4   9      236.69      272.14      9.49 o 
   4  -4   9     1072.65     1156.97     31.28 o 
   5  -4   9     1197.88     1214.01     19.03 o 
   6  -4   9      194.79      194.35     14.96 o 
   7  -4   9      477.19      442.56     17.06 o 
   8  -4   9        4.53       10.82      9.76 o 
 -10  -3   9      168.40      160.37     10.44 o 
  -9  -3   9      160.60      166.90     29.59 o 
  -8  -3   9      309.02      334.57     36.88 o 
  -7  -3   9     1231.94     1262.50     25.24 o 
  -6  -3   9        3.85       24.12     22.90 o 
  -5  -3   9      740.44      717.50     19.58 o 
  -4  -3   9      247.82      227.88     18.39 o 
  -3  -3   9       62.33       71.45     10.15 o 
  -2  -3   9      203.79      219.17      9.20 o 
  -1  -3   9       44.44       45.17     19.42 o 
   0  -3   9       72.80       85.04      8.02 o 
   1  -3   9      181.94      169.87     11.91 o 
   2  -3   9        4.36       12.02     12.70 o 
   3  -3   9      250.01      265.64     11.70 o 
   4  -3   9      526.43      529.75      2.56 o 
   5  -3   9      186.23      211.26     12.16 o 
   6  -3   9      843.47      793.82      0.33 o 
   7  -3   9      456.07      447.33     14.71 o 
   8  -3   9       42.58       58.00     28.13 o 
 -10  -2   9        1.49       62.23     26.11 o 
  -9  -2   9        0.25        0.00      2.50 o 
  -8  -2   9      142.45      144.98     16.29 o 
  -7  -2   9     1399.70     1449.74     22.26 o 
  -6  -2   9     4282.28     4013.14     13.80 o 
  -5  -2   9      371.38      346.49      6.85 o 
  -4  -2   9      443.93      415.17     27.98 o 
  -3  -2   9     1230.31     1155.36     19.04 o 
  -2  -2   9      140.99      147.32     12.91 o 
  -1  -2   9       66.75       78.99      7.00 o 
   0  -2   9      634.84      630.47      4.20 o 
   1  -2   9      439.59      425.42      9.19 o 
   2  -2   9     1528.70     1497.72     12.67 o 
   3  -2   9       23.90       33.02     19.21 o 
   4  -2   9     3473.98     3201.38      7.89 o 
   5  -2   9     3696.67     3667.06     22.53 o 
   6  -2   9      168.39      197.57     18.71 o 
   7  -2   9       46.27       77.44     28.02 o 
   8  -2   9        8.36        5.34     34.71 o 
 -10  -1   9        0.42       18.93     34.60 o 
  -9  -1   9      517.82      570.77     23.28 o 
  -8  -1   9      287.43      271.87     25.84 o 
  -7  -1   9      188.05      177.64     11.21 o 
  -6  -1   9       82.92      124.62     20.66 o 
  -5  -1   9      895.64      911.04     29.62 o 
  -4  -1   9      577.40      640.79     17.53 o 
  -3  -1   9      214.50      211.31     10.37 o 
  -2  -1   9       36.74       72.14     14.26 o 
  -1  -1   9       20.25       19.34      5.49 o 
   0  -1   9       13.60       32.18      6.93 o 
   1  -1   9      251.04      237.74     26.65 o 
   2  -1   9      849.97      802.88     49.08 o 
   3  -1   9     1321.02     1291.67     57.67 o 
   4  -1   9       19.02       59.24     13.71 o 
   5  -1   9      158.63      179.83     26.28 o 
   6  -1   9      194.27      237.76     16.70 o 
   7  -1   9      698.83      789.31     43.96 o 
   8  -1   9        6.45       41.56     17.84 o 
 -10   0   9       99.28      105.97     43.09 o 
  -9   0   9       62.64       66.15     35.85 o 
  -8   0   9       23.90       22.50      2.56 o 
  -7   0   9      169.76      149.72     24.41 o 
  -6   0   9     2379.76     2375.27     25.78 o 
  -5   0   9       38.29       45.07      4.80 o 
  -4   0   9      891.35      918.25     18.43 o 
  -3   0   9     3445.95     3347.00     18.53 o 
  -2   0   9     1679.11     1767.51     17.56 o 
  -1   0   9      116.84      119.60     11.82 o 
   0   0   9     2340.32     2283.10      9.58 o 
   1   0   9     4152.50     3850.06     67.92 o 
   2   0   9      456.98      435.60     14.72 o 
   3   0   9      997.07      955.98     14.94 o 
   4   0   9     3105.07     3043.88     39.22 o 
   5   0   9       18.42      103.45     25.70 o 
   6   0   9       43.55       85.16     30.14 o 
   7   0   9       36.46       46.77     17.30 o 
   8   0   9      185.37      202.90     11.45 o 
 -10   1   9        5.39       42.00     15.67 o 
  -9   1   9        1.76       15.51      6.32 o 
  -8   1   9      517.81      478.99      4.62 o 
  -7   1   9       94.36      115.75     12.31 o 
  -6   1   9       63.22       68.02      5.23 o 
  -5   1   9     2335.52     2208.02     72.08 o 
  -4   1   9      109.41      103.62      7.13 o 
  -3   1   9       22.28       41.50      5.53 o 
  -2   1   9     2208.25     2222.57     39.68 o 
  -1   1   9     1201.60     1143.30     12.82 o 
   0   1   9      344.75      352.22      9.33 o 
   1   1   9        5.15       23.98      3.54 o 
   2   1   9     3161.31     3015.36     14.19 o 
   3   1   9      420.49      457.04      9.79 o 
   4   1   9       23.39       28.15      6.91 o 
   5   1   9      973.53      998.87     26.21 o 
   6   1   9       17.43       35.00     21.65 o 
   7   1   9       10.42       16.30     10.61 o 
   8   1   9      109.95      108.98     20.22 o 
  -9   2   9       17.42       26.67      6.52 o 
  -8   2   9      104.26       92.54      7.16 o 
  -7   2   9        5.98       38.40     14.84 o 
  -6   2   9       18.66       26.55      9.66 o 
  -5   2   9      143.53      132.68      2.70 o 
  -4   2   9     3154.24     3050.55     11.29 o 
  -3   2   9     2840.21     2770.94     16.86 o 
  -2   2   9     1215.98     1084.79     66.06 o 
  -1   2   9     1369.65     1356.24      8.16 o 
   0   2   9     2631.58     2572.66     50.24 o 
   1   2   9     3738.53     3538.36     18.51 o 
   2   2   9       61.68       73.53     20.14 o 
   3   2   9       70.59       54.26     18.78 o 
   4   2   9        8.45       13.86      1.85 o 
   5   2   9      118.03      144.43      8.81 o 
   6   2   9       28.86       40.91      6.36 o 
   7   2   9       84.66      203.62     59.84 o 
  -9   3   9        8.14       31.86      8.66 o 
  -8   3   9      304.43      291.07      8.11 o 
  -7   3   9       95.42       89.79     10.90 o 
  -6   3   9      213.14      196.18     17.31 o 
  -5   3   9      339.51      308.83     13.29 o 
  -4   3   9      660.34      626.33      9.03 o 
  -3   3   9      651.44      637.17     12.41 o 
  -2   3   9        0.55        2.90     12.42 o 
  -1   3   9      548.62      500.18     13.85 o 
   0   3   9      226.19      250.43     17.97 o 
   1   3   9     1311.54     1299.98     62.98 o 
   2   3   9      121.71      137.90     12.61 o 
   3   3   9      272.77      321.47     15.72 o 
   4   3   9       77.74       60.93      8.00 o 
   5   3   9      132.84      189.46     20.14 o 
   6   3   9       19.84       42.77      7.36 o 
   7   3   9       73.71       71.48     26.87 o 
  -9   4   9       61.50       75.94      6.09 o 
  -8   4   9       55.46       52.76      6.41 o 
  -7   4   9       55.38       52.34     13.76 o 
  -6   4   9       90.30      128.07     19.31 o 
  -5   4   9      112.77      179.03     26.35 o 
  -4   4   9     2198.66     2299.22     22.70 o 
  -3   4   9     2839.98     2724.75     13.75 o 
  -2   4   9       65.47       68.05      6.79 o 
  -1   4   9     2633.13     2536.83     67.98 o 
   0   4   9     2528.85     2354.67     22.64 o 
   1   4   9      333.46      306.74      6.50 o 
   2   4   9      120.34      123.35     14.78 o 
   3   4   9       81.19       60.39      8.57 o 
   4   4   9        4.94       17.05     13.58 o 
   5   4   9      173.67      208.12     21.27 o 
   6   4   9       50.63       67.92     17.02 o 
 -10   5   9       11.00       11.53     22.41 o 
  -9   5   9      276.40      307.58     36.12 o 
  -8   5   9      174.09      174.69     15.15 o 
  -7   5   9        5.25       26.20     18.66 o 
  -6   5   9      878.77      832.25      2.01 o 
  -5   5   9      330.63      345.95     21.01 o 
  -4   5   9      252.89      310.99     22.01 o 
  -3   5   9        8.75       27.03     13.30 o 
  -2   5   9       85.76       74.66      5.32 o 
  -1   5   9       38.86       49.01      7.07 o 
   0   5   9      283.57      249.40      5.27 o 
   1   5   9      833.87      805.71     15.87 o 
   2   5   9      718.11      711.33     17.52 o 
   3   5   9       51.52       67.86     21.87 o 
   4   5   9      359.55      323.85     27.70 o 
   5   5   9      143.24      184.45     16.81 o 
   6   5   9        9.01       11.95      3.48 o 
 -10   6   9       23.29       25.13      8.81 o 
  -9   6   9      347.32      321.07      1.96 o 
  -8   6   9      382.94      332.82     14.47 o 
  -7   6   9       91.66       92.42      6.15 o 
  -6   6   9        0.14        5.70      6.44 o 
  -5   6   9        1.85        4.11     35.69 o 
  -4   6   9      573.91      562.83     13.76 o 
  -3   6   9     1227.90     1219.26     42.13 o 
  -2   6   9      326.62      335.02     20.96 o 
  -1   6   9     1482.11     1490.70     20.82 o 
   0   6   9      201.85      166.71     15.10 o 
   1   6   9       55.60       89.64     15.65 o 
   2   6   9       38.06       59.53     11.79 o 
   3   6   9      251.70      264.78     15.21 o 
   4   6   9      393.79      414.24     22.36 o 
   5   6   9      157.90      230.53     21.12 o 
 -10   7   9       71.17      111.74     20.89 o 
  -9   7   9      294.72      285.39     19.04 o 
  -8   7   9      103.75      158.85     27.64 o 
  -7   7   9       46.99      105.76     24.15 o 
  -6   7   9      298.32      290.94     38.30 o 
  -5   7   9       55.83       84.65     39.17 o 
  -4   7   9       45.70      110.87     31.99 o 
  -3   7   9        0.29        4.42      7.28 o 
  -2   7   9        3.52        7.71      3.33 o 
  -1   7   9      213.37      188.49      8.71 o 
   0   7   9      217.32      216.10     15.03 o 
   1   7   9      522.45      474.26     15.75 o 
   2   7   9      168.20      188.76      6.65 o 
   3   7   9      192.93      192.48     21.65 o 
   4   7   9      487.07      455.25      8.32 o 
   5   7   9       91.73      105.79     20.07 o 
 -10   8   9       92.45      121.64     21.22 o 
  -9   8   9       98.55      129.91     21.54 o 
  -8   8   9       91.85      122.08      9.47 o 
  -7   8   9       25.76       27.64     42.22 o 
  -6   8   9        3.12        9.36      8.60 o 
  -5   8   9       55.46       82.47     41.02 o 
  -4   8   9      239.59      244.70     14.36 o 
  -3   8   9       53.61       53.66     14.72 o 
  -2   8   9      118.13      102.82     12.21 o 
  -1   8   9      272.53      284.70     10.64 o 
   0   8   9       55.60       35.04     11.58 o 
   1   8   9       23.43       28.39     16.59 o 
   2   8   9       27.06       26.05      8.11 o 
   3   8   9      102.20      119.91     33.95 o 
   4   8   9      147.57      166.52     19.86 o 
  -9   9   9      129.03      132.30     34.49 o 
  -8   9   9        5.06       21.65     18.06 o 
  -7   9   9       35.61       30.46     23.07 o 
  -6   9   9        8.78       13.06      9.36 o 
  -5   9   9        3.91        1.96      0.11 o 
  -4   9   9        1.86        6.64     30.68 o 
  -3   9   9        1.08       11.36      6.74 o 
  -2   9   9       15.77       29.86     11.09 o 
  -1   9   9        0.23        9.56     17.67 o 
   0   9   9        0.89       10.73      8.58 o 
   1   9   9       61.70       63.71      9.81 o 
   2   9   9       43.65       45.05      3.81 o 
   3   9   9      241.96      259.69     10.90 o 
  -8  10   9       97.04      114.57     35.47 o 
  -7  10   9       69.95       94.22     23.07 o 
  -6  10   9        5.92       15.45     21.87 o 
  -5  10   9      207.37      214.77      7.62 o 
  -4  10   9      412.52      381.24     32.21 o 
  -3  10   9        1.11        2.03     15.38 o 
  -2  10   9      243.16      242.18     27.48 o 
  -1  10   9      152.79      148.85     13.00 o 
   0  10   9        2.14        8.08      5.52 o 
   1  10   9       59.34       61.61     14.13 o 
   2  10   9       48.48       44.21     10.11 o 
   3  10   9        4.04       18.21      2.05 o 
  -8  11   9       12.72       13.60      9.79 o 
  -7  11   9      139.89      125.88     18.17 o 
  -6  11   9        5.99        9.47      4.79 o 
  -5  11   9       14.08       76.60     25.79 o 
  -4  11   9        0.00        1.31      4.35 o 
  -3  11   9       45.34       51.84     10.84 o 
  -2  11   9        8.78        6.19      7.54 o 
  -1  11   9       17.53       33.92     19.95 o 
   0  11   9      124.28      125.15      4.24 o 
   1  11   9       76.46       94.06     13.87 o 
   2  11   9        0.45        2.56      5.44 o 
  -7  12   9       41.57       45.59      8.05 o 
  -6  12   9      157.69      171.69     15.12 o 
  -5  12   9        2.48       20.02     21.87 o 
  -4  12   9        5.87       58.43     15.23 o 
  -3  12   9        0.44        1.63      1.63 o 
  -2  12   9        1.32       12.60      7.50 o 
  -1  12   9       39.52      107.46     23.19 o 
   0  12   9      135.88      128.92     11.07 o 
  -6  13   9       38.74       44.61     10.99 o 
  -5  13   9        2.81        8.92     19.15 o 
  -4  13   9        9.91       30.03     33.40 o 
  -3  13   9       17.71       59.08     14.80 o 
  -2  13   9       56.99       53.20     15.23 o 
   0 -15  10       60.48      105.34     18.52 o 
   1 -15  10       79.95      116.12     27.61 o 
   2 -15  10        6.08       32.67     19.36 o 
   3 -15  10        5.73       38.27     20.23 o 
  -2 -14  10      164.40      189.53     19.69 o 
  -1 -14  10       25.90       64.06     17.75 o 
   0 -14  10       47.55       65.54      3.04 o 
   1 -14  10      625.62      553.11     30.63 o 
   2 -14  10      353.15      392.59     28.49 o 
   3 -14  10       19.86       29.98     17.73 o 
   4 -14  10      168.10      181.84      8.31 o 
   5 -14  10      194.09      223.59     19.75 o 
  -4 -13  10      130.56      126.97     35.03 o 
  -3 -13  10        5.71       12.40     18.39 o 
  -2 -13  10        0.11        6.50      5.93 o 
  -1 -13  10      346.44      366.07     13.16 o 
   0 -13  10       38.00       50.27     13.95 o 
   1 -13  10        1.19       12.99     22.74 o 
   2 -13  10       15.20       34.70     11.97 o 
   3 -13  10      182.84      187.60     26.54 o 
   4 -13  10       22.22       26.93     15.40 o 
   5 -13  10       28.81       64.34     12.29 o 
   6 -13  10       56.46       46.33     24.53 o 
  -5 -12  10       45.56       51.14      6.42 o 
  -4 -12  10        5.39       48.96     18.82 o 
  -3 -12  10      194.32      213.25     14.80 o 
  -2 -12  10     1034.51     1077.94     40.66 o 
  -1 -12  10       54.54       58.89      6.17 o 
   0 -12  10      113.84      107.74      8.50 o 
   1 -12  10      312.14      337.95     14.28 o 
   2 -12  10      117.15      120.57      6.68 o 
   3 -12  10        0.30        8.99     11.42 o 
   4 -12  10     1039.09     1017.55     80.51 o 
   5 -12  10      323.21      281.75      6.31 o 
   6 -12  10        0.09        2.83     10.01 o 
  -5 -11  10      491.89      497.01     38.95 o 
  -4 -11  10      175.90      235.77     37.86 o 
  -3 -11  10       46.74       65.70     24.13 o 
  -2 -11  10        3.08        7.84      3.95 o 
  -1 -11  10        0.65        2.29      2.21 o 
   0 -11  10       36.28       49.18      8.82 o 
   1 -11  10     1257.52     1124.64      3.97 o 
   2 -11  10       35.53       65.85     33.73 o 
   3 -11  10      150.39      147.87     17.56 o 
   4 -11  10        1.82       44.35     26.06 o 
   5 -11  10       59.54       71.37     22.63 o 
   6 -11  10      237.84      227.36     18.37 o 
   7 -11  10      564.25      515.37     12.24 o 
  -6 -10  10       62.56       50.05     20.78 o 
  -5 -10  10        0.14        2.28      0.22 o 
  -4 -10  10      257.59      258.40     27.74 o 
  -3 -10  10      276.97      233.59     11.59 o 
  -2 -10  10      110.60      135.21     18.19 o 
  -1 -10  10      290.27      329.26     17.28 o 
   0 -10  10      495.50      485.54     24.96 o 
   1 -10  10      596.01      608.23     15.03 o 
   2 -10  10      596.85      671.30     73.82 o 
   3 -10  10      185.29      173.35     14.69 o 
   4 -10  10      320.94      371.34     41.56 o 
   5 -10  10      221.10      226.01      6.97 o 
   6 -10  10        1.15       32.17     13.17 o 
   7 -10  10       34.49       60.32     13.76 o 
  -7  -9  10        1.58       67.02     24.92 o 
  -6  -9  10       29.85       37.54     30.25 o 
  -5  -9  10      179.05      158.42      8.70 o 
  -4  -9  10      139.71      153.41     15.54 o 
  -3  -9  10       85.88       80.71      5.57 o 
  -2  -9  10       33.83       46.29     13.61 o 
  -1  -9  10       33.97       46.79     20.90 o 
   0  -9  10      153.21      150.38     20.32 o 
   1  -9  10      187.63      168.90     25.17 o 
   2  -9  10       95.11      116.52     15.83 o 
   3  -9  10      158.05      158.85     37.86 o 
   4  -9  10       54.97       60.66     10.50 o 
   5  -9  10      120.12      162.65     18.14 o 
   6  -9  10      287.96      279.50     25.14 o 
   7  -9  10       77.34       79.21     26.60 o 
   8  -9  10       13.82       32.76     13.65 o 
  -7  -8  10       31.01       88.13     36.12 o 
  -6  -8  10      411.62      459.14     40.47 o 
  -5  -8  10       98.83       90.31     18.06 o 
  -4  -8  10      107.85      140.55     15.86 o 
  -3  -8  10      181.45      222.51     10.34 o 
  -2  -8  10      474.72      460.74     29.45 o 
  -1  -8  10      170.80      185.25     24.60 o 
   0  -8  10     2262.68     2251.68      9.02 o 
   1  -8  10      401.80      364.22     13.42 o 
   2  -8  10      267.37      243.17      9.54 o 
   3  -8  10       22.63       41.11     12.07 o 
   4  -8  10      189.32      259.30     22.69 o 
   5  -8  10       24.44       24.95      3.59 o 
   6  -8  10      200.47      179.28      9.45 o 
   7  -8  10      200.24      226.78     21.36 o 
   8  -8  10       63.40       88.78     16.97 o 
  -8  -7  10       38.40      110.43     36.56 o 
  -7  -7  10      123.87      135.46     36.78 o 
  -6  -7  10       10.26       27.74     36.99 o 
  -5  -7  10      278.83      275.70      9.79 o 
  -4  -7  10      219.36      243.48     20.23 o 
  -3  -7  10       38.73       67.11     10.70 o 
  -2  -7  10      365.47      361.54     10.57 o 
  -1  -7  10        2.15       12.34      6.21 o 
   0  -7  10       44.28       52.59      8.31 o 
   1  -7  10        9.84       49.71     14.91 o 
   2  -7  10      188.99      191.79     24.16 o 
   3  -7  10       51.25       48.75     17.97 o 
   4  -7  10      238.56      223.27     18.13 o 
   5  -7  10      208.55      202.07     16.98 o 
   6  -7  10        4.03       33.01     17.97 o 
   7  -7  10      126.67      124.41     13.22 o 
   8  -7  10       58.01       54.38      5.44 o 
  -8  -6  10       24.79       31.44      1.31 o 
  -7  -6  10       23.91       80.51     27.09 o 
  -6  -6  10       26.91       30.46     11.97 o 
  -5  -6  10      167.35      187.14     38.62 o 
  -4  -6  10       68.67      100.53     14.30 o 
  -3  -6  10      242.19      249.60     13.29 o 
  -2  -6  10      874.51      847.48     12.06 o 
  -1  -6  10      689.23      669.54     14.11 o 
   0  -6  10     5872.53     5480.07     27.89 o 
   1  -6  10       91.84      106.22     12.20 o 
   2  -6  10     1204.01     1178.89     23.51 o 
   3  -6  10      307.29      294.04     12.40 o 
   4  -6  10       58.16       84.15     18.71 o 
   5  -6  10      363.22      347.44      3.92 o 
   6  -6  10       27.29       64.35     13.87 o 
   7  -6  10       66.23       59.38      5.79 o 
   8  -6  10       61.59       81.86     15.23 o 
  -9  -5  10       29.62       25.79     16.54 o 
  -8  -5  10      200.89      182.68      1.96 o 
  -7  -5  10      324.47      307.58     12.40 o 
  -6  -5  10      515.37      470.57      6.96 o 
  -5  -5  10     1216.87     1160.20     18.66 o 
  -4  -5  10        8.52        8.51     11.00 o 
  -3  -5  10     1824.37     1767.05     38.40 o 
  -2  -5  10      861.57      805.03      5.99 o 
  -1  -5  10      112.74      151.46     12.01 o 
   0  -5  10      923.45      882.86     11.99 o 
   1  -5  10      434.87      414.28     10.25 o 
   2  -5  10     1197.99     1130.89     15.19 o 
   3  -5  10      421.33      439.90     16.06 o 
   4  -5  10      575.57      553.82      9.63 o 
   5  -5  10      836.59      797.45     11.12 o 
   6  -5  10        2.99        7.43     20.97 o 
   7  -5  10      319.45      305.67      9.73 o 
   8  -5  10      187.29      179.67     20.23 o 
  -9  -4  10       66.22       67.78     21.11 o 
  -8  -4  10       48.05       74.96     42.43 o 
  -7  -4  10       98.45       72.57     20.35 o 
  -6  -4  10       91.07       87.79     27.58 o 
  -5  -4  10      251.52      266.92     16.70 o 
  -4  -4  10      789.80      809.97     33.21 o 
  -3  -4  10     1164.52     1085.42     61.60 o 
  -2  -4  10        9.23       27.62      5.89 o 
  -1  -4  10     1557.82     1499.91     36.46 o 
   0  -4  10      985.97      987.17    121.78 o 
   1  -4  10       36.48       64.35      9.89 o 
   2  -4  10     1767.58     1662.33      5.56 o 
   3  -4  10      818.98      805.20     23.84 o 
   4  -4  10      162.83      141.33     26.42 o 
   5  -4  10       11.18       46.88     25.19 o 
   6  -4  10       81.09       85.00      9.14 o 
   7  -4  10       76.38       80.43      4.19 o 
   8  -4  10       56.52       41.26      4.15 o 
  -9  -3  10        1.50        9.47     32.21 o 
  -8  -3  10      116.00      124.14      5.22 o 
  -7  -3  10       22.06       24.61      5.17 o 
  -6  -3  10      202.73      202.85     12.64 o 
  -5  -3  10      453.83      422.96     11.89 o 
  -4  -3  10       42.37       44.61      5.01 o 
  -3  -3  10      473.38      450.26      2.61 o 
  -2  -3  10      629.78      555.76      8.56 o 
  -1  -3  10      505.32      494.42     12.93 o 
   0  -3  10       30.86       31.06      3.22 o 
   1  -3  10      928.22      854.49     24.71 o 
   2  -3  10       56.68       59.32      9.29 o 
   3  -3  10      327.68      313.79      2.51 o 
   4  -3  10      496.56      507.00     21.35 o 
   5  -3  10       12.62       30.21     23.72 o 
   6  -3  10        0.54       52.56     13.49 o 
   7  -3  10       77.42       93.28      5.30 o 
   8  -3  10      158.51      151.85     13.36 o 
 -10  -2  10       55.33       83.78     34.05 o 
  -9  -2  10        4.70       19.15     17.41 o 
  -8  -2  10      107.18      118.96     22.08 o 
  -7  -2  10       73.74       99.27     19.19 o 
  -6  -2  10      429.54      432.02     20.00 o 
  -5  -2  10     1379.15     1302.36      7.91 o 
  -4  -2  10     1559.09     1563.42     17.01 o 
  -3  -2  10       53.70       53.93      6.70 o 
  -2  -2  10      164.23      186.11      8.57 o 
  -1  -2  10     2157.63     2226.19     28.00 o 
   0  -2  10       98.85       88.00      9.58 o 
   1  -2  10      259.78      266.17      8.22 o 
   2  -2  10     1509.20     1552.60     61.45 o 
   3  -2  10     1349.66     1260.63      6.06 o 
   4  -2  10     1021.89      942.10     25.62 o 
   5  -2  10      179.58      155.55     25.41 o 
   6  -2  10      129.30      167.90     18.14 o 
   7  -2  10       22.78       37.78      3.20 o 
   8  -2  10      272.21      257.08     14.31 o 
 -10  -1  10      225.40      256.23     37.86 o 
  -9  -1  10      116.87      122.18     12.19 o 
  -8  -1  10       76.88       85.58      7.94 o 
  -7  -1  10      126.83      158.13     17.20 o 
  -6  -1  10      882.24      800.28     23.22 o 
  -5  -1  10      413.74      411.69     18.61 o 
  -4  -1  10      144.43      132.55     10.17 o 
  -3  -1  10      327.43      318.81     21.52 o 
  -2  -1  10      153.12      141.85      6.20 o 
  -1  -1  10      134.72      140.37      4.41 o 
   0  -1  10      318.67      287.94     12.50 o 
   1  -1  10      255.40      228.19      7.78 o 
   2  -1  10       87.21       83.72      5.18 o 
   3  -1  10      714.37      675.00      8.98 o 
   4  -1  10      374.60      365.64     11.26 o 
   5  -1  10      143.66      189.81     23.57 o 
   6  -1  10        7.80       24.82      5.24 o 
   7  -1  10      230.12      242.90     10.89 o 
 -10   0  10       10.22       21.11     35.58 o 
  -9   0  10      107.44       98.57      1.74 o 
  -8   0  10       33.24       38.40      8.69 o 
  -7   0  10      555.69      512.54      5.47 o 
  -6   0  10        8.92       36.67     21.90 o 
  -5   0  10     1707.42     1508.68    108.03 o 
  -4   0  10      206.68      206.04      8.68 o 
  -3   0  10      412.92      389.89      7.70 o 
  -2   0  10     2633.23     2517.28     19.15 o 
  -1   0  10     1475.65     1411.74     32.99 o 
   0   0  10     1845.68     1711.02     37.94 o 
   1   0  10       12.58       36.23      7.92 o 
   2   0  10     1373.80     1442.31     15.12 o 
   3   0  10      961.32      943.40     11.70 o 
   4   0  10     1223.25     1136.59      8.49 o 
   5   0  10      203.01      182.84     25.35 o 
   6   0  10      105.09      110.10     25.73 o 
   7   0  10        4.40       12.78      5.54 o 
  -9   1  10      119.97      126.10     14.04 o 
  -8   1  10       47.22       72.49     15.00 o 
  -7   1  10      946.29      990.25     14.30 o 
  -6   1  10      341.43      308.47      8.96 o 
  -5   1  10      550.99      535.78     10.86 o 
  -4   1  10      350.96      406.76     40.38 o 
  -3   1  10      744.17      739.42     12.48 o 
  -2   1  10       61.22       87.95      6.27 o 
  -1   1  10      242.31      235.12     20.89 o 
   0   1  10      882.46      841.40     83.44 o 
   1   1  10      583.71      587.49     27.74 o 
   2   1  10      240.83      238.82     12.69 o 
   3   1  10      484.79      402.52     71.75 o 
   4   1  10      831.73      771.27     70.01 o 
   5   1  10      159.18      154.65     14.41 o 
   6   1  10      203.55      190.54     16.81 o 
   7   1  10      872.09      886.30     11.86 o 
  -9   2  10       60.26       50.70     22.69 o 
  -8   2  10      565.99      537.77     11.92 o 
  -7   2  10      127.93      126.64     11.61 o 
  -6   2  10       71.12       59.79      7.09 o 
  -5   2  10     2811.17     2681.61     31.73 o 
  -4   2  10       66.87       76.23     10.25 o 
  -3   2  10     1295.60     1284.83     50.27 o 
  -2   2  10     1650.09     1573.89      6.13 o 
  -1   2  10     1102.49     1093.02     26.89 o 
   0   2  10     1176.64     1176.56     29.69 o 
   1   2  10      277.64      256.33     26.31 o 
   2   2  10     2707.95     2525.20     18.21 o 
   3   2  10       55.28       96.05     12.84 o 
   4   2  10      727.01      714.09     12.03 o 
   5   2  10      725.22      665.49     18.50 o 
   6   2  10       19.23       55.39     10.69 o 
   7   2  10        6.85       20.35     19.48 o 
  -9   3  10      138.58      138.72      7.83 o 
  -8   3  10      222.16      202.15      6.69 o 
  -7   3  10     1029.00     1017.38     21.34 o 
  -6   3  10      140.97      129.91     23.31 o 
  -5   3  10      109.62      107.80      4.09 o 
  -4   3  10      101.01      122.20      9.12 o 
  -3   3  10       17.36       60.96     13.74 o 
  -2   3  10      181.60      200.63     16.54 o 
  -1   3  10        1.11       19.86     11.32 o 
   0   3  10      166.25      162.99     13.33 o 
   1   3  10       12.83       24.40      4.14 o 
   2   3  10      215.04      188.44     21.51 o 
   3   3  10     1111.53      957.23    102.16 o 
   4   3  10      793.17      754.58      9.26 o 
   5   3  10        4.92       25.05      8.20 o 
   6   3  10      247.36      256.96     11.22 o 
  -9   4  10       13.04       36.67      7.62 o 
  -8   4  10       47.87       57.91     12.52 o 
  -7   4  10       69.82       61.26      9.35 o 
  -6   4  10      241.80      244.61     10.23 o 
  -5   4  10      628.39      701.98     23.30 o 
  -4   4  10       31.63       32.30      6.98 o 
  -3   4  10      413.08      402.79     15.83 o 
  -2   4  10     1681.46     1663.96     11.53 o 
  -1   4  10      531.20      539.75     13.88 o 
   0   4  10       40.07       51.55      8.48 o 
   1   4  10      819.11      816.18      6.42 o 
   2   4  10      434.14      416.96      8.95 o 
   3   4  10       20.64       37.51      7.53 o 
   4   4  10      120.61      124.29     26.17 o 
   5   4  10       13.62       23.47      8.70 o 
   6   4  10        0.04        0.00      2.23 o 
 -10   5  10       88.11       79.75     43.09 o 
  -9   5  10       27.33       26.66     12.84 o 
  -8   5  10      343.44      328.55      8.68 o 
  -7   5  10      403.91      374.79     11.62 o 
  -6   5  10       73.83      154.58     28.06 o 
  -5   5  10        6.73       21.46     20.65 o 
  -4   5  10       37.23       38.78      6.94 o 
  -3   5  10       51.27       76.65     12.16 o 
  -2   5  10        7.80       17.10      9.65 o 
  -1   5  10      208.88      212.25     11.56 o 
   0   5  10       31.29       46.03      8.09 o 
   1   5  10        5.37       53.73     15.67 o 
   2   5  10      688.29      647.13     16.27 o 
   3   5  10      973.37      929.93     35.14 o 
   4   5  10      292.77      294.83     16.65 o 
   5   5  10       20.38       22.66     13.82 o 
 -10   6  10       69.82       70.18     23.39 o 
  -9   6  10       90.72       85.95     10.01 o 
  -8   6  10       19.57       36.92     24.06 o 
  -7   6  10      425.09      428.78     16.45 o 
  -6   6  10      249.30      256.03     12.02 o 
  -5   6  10        3.64       38.34     11.91 o 
  -4   6  10       16.66       34.51     30.11 o 
  -3   6  10      399.84      418.40     17.02 o 
  -2   6  10      293.39      289.98     20.10 o 
  -1   6  10       51.44       43.25      8.24 o 
   0   6  10        1.56       30.59      7.54 o 
   1   6  10       87.10       80.43     16.59 o 
   2   6  10      435.82      399.97     17.84 o 
   3   6  10        4.19       31.74     17.41 o 
   4   6  10       77.48       78.79      7.91 o 
   5   6  10       30.62       57.89     22.30 o 
 -10   7  10        4.99        7.51     33.73 o 
  -9   7  10        8.18       24.81     16.65 o 
  -8   7  10      202.95      207.27     30.68 o 
  -7   7  10      121.22      109.67     28.72 o 
  -6   7  10       52.99      104.45     34.71 o 
  -5   7  10       52.95       83.67     34.93 o 
  -4   7  10        0.74       74.75     42.43 o 
  -3   7  10      538.18      555.95     19.66 o 
  -2   7  10      730.31      665.49     19.43 o 
  -1   7  10       14.55       26.22     13.34 o 
   0   7  10       26.80       91.12     18.86 o 
   1   7  10       86.48      117.76     12.66 o 
   2   7  10      239.10      245.05     17.92 o 
   3   7  10      309.14      313.68     10.12 o 
   4   7  10        0.46        9.95     27.27 o 
  -9   8  10       88.46       87.48      1.31 o 
  -8   8  10       55.05      112.28     24.81 o 
  -7   8  10       69.97       75.51     14.14 o 
  -6   8  10       88.91      127.62     15.34 o 
  -5   8  10       23.67       21.22     10.01 o 
  -4   8  10       32.74       29.92      5.33 o 
  -3   8  10      850.24      779.97     23.88 o 
  -2   8  10      212.04      178.04     15.53 o 
  -1   8  10       67.32       56.43      5.09 o 
   0   8  10       91.80      118.28     14.06 o 
   1   8  10       77.30      121.21     23.32 o 
   2   8  10       71.98       83.27      8.81 o 
   3   8  10       94.34      104.72      7.43 o 
   4   8  10       95.31       89.31      2.59 o 
  -9   9  10       31.12       38.73     16.97 o 
  -8   9  10      320.84      325.43     43.30 o 
  -7   9  10      122.76      121.97     33.29 o 
  -6   9  10        0.37        0.65      4.57 o 
  -5   9  10      127.99      179.09     31.55 o 
  -4   9  10       51.21      115.33     24.59 o 
  -3   9  10        7.86       26.48     26.54 o 
  -2   9  10      100.69      130.70     20.07 o 
  -1   9  10      215.56      204.28      7.02 o 
   0   9  10       26.65       37.01      9.70 o 
   1   9  10      113.70      105.63     12.90 o 
   2   9  10      482.54      425.13     17.21 o 
   3   9  10       39.32       70.57     13.55 o 
  -8  10  10       11.15       26.66     37.21 o 
  -7  10  10      144.07      204.55     40.04 o 
  -6  10  10       75.17       88.02     35.03 o 
  -5  10  10        0.01        1.20     36.56 o 
  -4  10  10      214.34      260.25     29.38 o 
  -3  10  10      352.34      380.46     17.80 o 
  -2  10  10      169.06      191.49     11.94 o 
  -1  10  10       40.77       55.96      4.10 o 
   0  10  10      248.26      217.61      8.79 o 
   1  10  10      219.79      201.52     13.76 o 
   2  10  10       53.97       53.03     19.69 o 
  -7  11  10        6.20       18.82     25.46 o 
  -6  11  10       14.44       26.55     39.06 o 
  -5  11  10       32.24       72.68     14.47 o 
  -4  11  10        1.54       24.37     34.38 o 
  -3  11  10        6.59       21.54     16.21 o 
  -2  11  10        6.45       37.53     26.65 o 
  -1  11  10       70.66       65.81     13.22 o 
   0  11  10        5.31       10.20     17.84 o 
   1  11  10       64.22       45.30     27.31 o 
  -6  12  10        3.72       67.67     38.62 o 
  -5  12  10        0.76       19.48     20.24 o 
  -4  12  10       78.46       88.35     43.41 o 
  -3  12  10       16.58       16.97      4.79 o 
  -2  12  10        0.94       36.88     19.37 o 
  -1  12  10       21.18       28.94      1.31 o 
  -1 -14  11      471.54      462.54     12.42 o 
   0 -14  11      761.50      698.81     26.73 o 
   1 -14  11      128.28      115.07      7.79 o 
   2 -14  11      698.84      686.37     14.69 o 
   3 -14  11      591.49      515.90      6.80 o 
   4 -14  11       97.79      122.32     24.10 o 
  -3 -13  11      119.36      151.45     30.90 o 
  -2 -13  11      114.05      133.28     31.44 o 
  -1 -13  11       28.88       29.73     27.53 o 
   0 -13  11       47.16       67.71     15.55 o 
   1 -13  11        6.84       22.24     21.48 o 
   2 -13  11       10.55       39.53     18.66 o 
   3 -13  11       27.29       43.98     28.40 o 
   4 -13  11       63.71       91.33     16.10 o 
   5 -13  11       83.88      109.65     10.45 o 
  -4 -12  11       94.96      121.42     11.10 o 
  -3 -12  11      245.96      253.51     14.58 o 
  -2 -12  11        1.70        3.07      5.39 o 
  -1 -12  11      683.67      644.32     12.29 o 
   0 -12  11      312.62      280.62     10.83 o 
   1 -12  11       22.87       24.12      1.85 o 
   2 -12  11      863.34      787.86     18.20 o 
   3 -12  11      386.65      351.31     10.71 o 
   4 -12  11      108.46      134.14     14.31 o 
   5 -12  11      254.94      252.12     10.01 o 
   6 -12  11      109.17      160.70     32.75 o 
  -5 -11  11       45.78       73.88     10.01 o 
  -4 -11  11       12.31       72.79     42.43 o 
  -3 -11  11      231.42      235.73     21.94 o 
  -2 -11  11       86.31       92.92     20.59 o 
  -1 -11  11        8.73        4.83      4.66 o 
   0 -11  11      730.66      704.52     16.76 o 
   1 -11  11       70.26       72.37     22.63 o 
   2 -11  11       18.21       66.96     20.25 o 
   3 -11  11        2.24       43.87     30.63 o 
   4 -11  11      239.24      245.98     14.30 o 
   5 -11  11      195.13      185.18     15.01 o 
   6 -11  11        0.16       25.00      8.60 o 
  -6 -10  11       54.19       68.65     19.80 o 
  -5 -10  11       71.64      160.37     39.50 o 
  -4 -10  11      263.38      276.57     18.61 o 
  -3 -10  11      134.98      148.29     14.14 o 
  -2 -10  11       99.33      104.08     11.29 o 
  -1 -10  11      914.25      924.01     23.24 o 
   0 -10  11      111.20      151.98     17.21 o 
   1 -10  11      341.28      364.37     24.55 o 
   2 -10  11      995.95      946.90     58.32 o 
   3 -10  11       73.48      105.24     13.49 o 
   4 -10  11      206.44      210.51      8.22 o 
   5 -10  11      390.32      365.55     11.37 o 
   6 -10  11       16.14       48.84     31.17 o 
   7 -10  11       13.00       26.89     34.82 o 
  -6  -9  11       76.76       86.39     40.26 o 
  -5  -9  11      173.05      227.07     42.87 o 
  -4  -9  11      295.65      303.34      9.36 o 
  -3  -9  11       19.07       28.11      8.79 o 
  -2  -9  11       36.76       56.85     10.53 o 
  -1  -9  11      144.65      138.45      6.96 o 
   0  -9  11      134.37      165.10      9.32 o 
   1  -9  11      551.42      550.07     22.38 o 
   2  -9  11       16.68       93.97     23.17 o 
   3  -9  11       22.25       17.41      3.37 o 
   4  -9  11        2.46       21.21     17.25 o 
   5  -9  11      400.98      346.62     19.09 o 
   6  -9  11        0.34       25.06     13.22 o 
   7  -9  11      148.84      151.28     12.90 o 
  -7  -8  11        3.54        5.55     34.16 o 
  -6  -8  11        5.47       78.12     37.65 o 
  -5  -8  11        3.35       33.73     10.88 o 
  -4  -8  11       27.66       60.40     10.23 o 
  -3  -8  11       28.18       59.91     19.28 o 
  -2  -8  11       10.05       21.80      8.63 o 
  -1  -8  11      866.32      827.23     18.69 o 
   0  -8  11      162.07      164.40     15.98 o 
   1  -8  11     1537.89     1389.25     12.93 o 
   2  -8  11       13.73       64.82     12.29 o 
   3  -8  11       27.53       42.45     25.02 o 
   4  -8  11        9.94       65.22     15.38 o 
   5  -8  11        4.02        2.12      4.15 o 
   6  -8  11       36.53       58.04      9.03 o 
   7  -8  11        2.23       31.70     25.03 o 
  -8  -7  11       90.48       91.39     15.23 o 
  -7  -7  11      206.97      190.62     25.68 o 
  -6  -7  11      252.81      243.50     38.73 o 
  -5  -7  11      726.94      747.47     37.10 o 
  -4  -7  11      760.56      717.43     35.19 o 
  -3  -7  11       87.58       93.10     16.65 o 
  -2  -7  11        0.89       33.21     11.86 o 
  -1  -7  11      685.70      706.40      9.88 o 
   0  -7  11       85.07       74.37     13.04 o 
   1  -7  11      672.67      681.47     13.54 o 
   2  -7  11       13.60       19.26      8.76 o 
   3  -7  11       21.07       65.11     12.53 o 
   4  -7  11     1100.20     1024.26     11.88 o 
   5  -7  11      570.73      532.02     21.85 o 
   6  -7  11      209.12      243.87     22.94 o 
   7  -7  11      374.33      325.25     18.17 o 
  -8  -6  11        2.63        4.35      1.09 o 
  -7  -6  11       20.00       61.47     16.10 o 
  -6  -6  11       20.89       40.91      5.66 o 
  -5  -6  11      339.91      379.28     37.65 o 
  -4  -6  11       63.21       69.94     22.98 o 
  -3  -6  11        3.11        6.84      5.81 o 
  -2  -6  11      631.41      642.64     18.11 o 
  -1  -6  11      706.96      723.63     32.46 o 
   0  -6  11      110.18      108.56     10.87 o 
   1  -6  11     1072.36     1056.75     30.94 o 
   2  -6  11       56.56       78.71     17.22 o 
   3  -6  11       45.01       52.45      5.82 o 
   4  -6  11      259.03      249.94     13.90 o 
   5  -6  11      145.43      174.72     16.60 o 
   6  -6  11        7.12        9.18     20.24 o 
   7  -6  11        6.21       30.35      9.36 o 
  -8  -5  11      192.53      146.66      1.09 o 
  -7  -5  11      605.43      719.51     29.92 o 
  -6  -5  11        0.34        6.42     27.42 o 
  -5  -5  11      225.56      209.70     15.94 o 
  -4  -5  11      474.74      465.41      7.10 o 
  -3  -5  11       15.15       25.26      5.97 o 
  -2  -5  11     1484.70     1386.47      9.84 o 
  -1  -5  11      155.54      153.37      6.92 o 
   0  -5  11       30.34       64.59     13.17 o 
   1  -5  11     1188.19     1230.94     34.44 o 
   2  -5  11       35.65       43.02     19.33 o 
   3  -5  11      627.08      568.76     22.80 o 
   4  -5  11      586.32      513.75     43.25 o 
   5  -5  11        8.42       27.20     21.49 o 
   6  -5  11      846.56      895.35     42.05 o 
   7  -5  11      272.82      262.95     10.28 o 
  -9  -4  11       28.12       44.50     36.88 o 
  -8  -4  11        1.39       35.58     43.52 o 
  -7  -4  11        0.31        9.36     34.38 o 
  -6  -4  11       94.94       95.75      2.18 o 
  -5  -4  11       79.58       63.65      1.19 o 
  -4  -4  11      372.16      362.70      6.94 o 
  -3  -4  11       94.60      114.66      8.74 o 
  -2  -4  11      621.00      587.93     23.82 o 
  -1  -4  11      221.46      271.69     13.83 o 
   0  -4  11      649.22      611.54      4.57 o 
   1  -4  11      654.21      627.36     34.39 o 
   2  -4  11       18.25       30.50      7.52 o 
   3  -4  11      854.73      850.91     10.81 o 
   4  -4  11       75.82      106.71     10.23 o 
   5  -4  11       78.07       66.81      4.47 o 
   6  -4  11        2.39       22.46      4.75 o 
   7  -4  11        0.14        3.06     18.38 o 
  -9  -3  11      154.70      139.81     27.09 o 
  -8  -3  11      264.85      273.64     10.44 o 
  -7  -3  11      242.71      260.29     18.35 o 
  -6  -3  11       17.51       22.48      9.14 o 
  -5  -3  11       27.20       28.95      1.98 o 
  -4  -3  11       30.00       38.84      7.11 o 
  -3  -3  11       75.82       71.81      8.04 o 
  -2  -3  11       65.51       59.77      4.77 o 
  -1  -3  11        9.45       21.78     11.93 o 
   0  -3  11       97.37      109.41     11.61 o 
   1  -3  11      141.76      156.26      7.73 o 
   2  -3  11        2.89       13.63      8.72 o 
   3  -3  11       50.96       66.34     20.81 o 
   4  -3  11      155.59      153.11      8.65 o 
   5  -3  11      181.15      180.80      9.64 o 
   6  -3  11      439.53      410.07     24.05 o 
   7  -3  11      498.72      512.57     18.31 o 
  -9  -2  11        9.64       16.86     13.38 o 
  -8  -2  11       16.35       47.92     10.99 o 
  -7  -2  11       26.04       41.20     13.32 o 
  -6  -2  11      192.03      186.25      8.96 o 
  -5  -2  11       42.79       45.66      5.39 o 
  -4  -2  11      169.59      134.76     10.28 o 
  -3  -2  11      335.73      299.72     11.80 o 
  -2  -2  11      174.58      185.31     16.26 o 
  -1  -2  11        2.52       19.22     14.01 o 
   0  -2  11      294.04      324.72     10.81 o 
   1  -2  11      237.08      266.44     15.68 o 
   2  -2  11      108.05      103.42      6.04 o 
   3  -2  11      203.91      204.03     24.37 o 
   4  -2  11      152.71      165.59     22.09 o 
   5  -2  11        5.83       49.21     40.47 o 
   6  -2  11       27.16       54.75     15.50 o 
   7  -2  11        4.59       35.98     28.02 o 
  -9  -1  11      119.14      138.83     10.66 o 
  -8  -1  11      107.98      146.81     17.97 o 
  -7  -1  11       35.51       37.78     34.22 o 
  -6  -1  11       87.60       84.90      5.77 o 
  -5  -1  11      207.06      229.63     12.61 o 
  -4  -1  11      206.84      194.53     13.73 o 
  -3  -1  11        2.51       29.15      8.56 o 
  -2  -1  11      934.73      859.19     16.71 o 
  -1  -1  11      128.78      164.11     19.29 o 
   0  -1  11      340.03      325.86     11.51 o 
   1  -1  11       72.44       71.77     11.05 o 
   2  -1  11      265.80      264.69      6.24 o 
   3  -1  11        1.24        4.69     21.27 o 
   4  -1  11        0.33        0.94      2.01 o 
   5  -1  11       82.95       80.43     16.88 o 
   6  -1  11      432.15      413.81     23.78 o 
   7  -1  11      111.70      127.99     11.99 o 
  -9   0  11        3.14       10.01      6.31 o 
  -8   0  11        0.12        6.19     16.96 o 
  -7   0  11       76.49       93.89     14.05 o 
  -6   0  11     1056.71     1004.76     14.73 o 
  -5   0  11        1.75        9.93      7.88 o 
  -4   0  11     1237.65     1176.77     82.22 o 
  -3   0  11      782.11      840.34     17.51 o 
  -2   0  11      163.86      183.99     13.00 o 
  -1   0  11      118.36      138.71     10.38 o 
   0   0  11      686.90      747.80     12.25 o 
   1   0  11     1146.82     1107.71      9.78 o 
   2   0  11       57.57       92.57      9.84 o 
   3   0  11     1424.49     1495.18     23.00 o 
   4   0  11      165.98      153.64     15.01 o 
   5   0  11        4.03       45.73     12.68 o 
   6   0  11        2.28       27.92      6.13 o 
   7   0  11       22.84       72.48     27.74 o 
  -8   1  11      140.34      151.09     22.42 o 
  -7   1  11      557.76      551.26     12.68 o 
  -6   1  11      256.13      240.88     18.65 o 
  -5   1  11       40.63       49.39     10.39 o 
  -4   1  11      189.02      202.62     12.10 o 
  -3   1  11       73.32      100.94     10.80 o 
  -2   1  11       16.96       25.07     10.73 o 
  -1   1  11       16.79       30.88      7.71 o 
   0   1  11      189.78      212.05     19.27 o 
   1   1  11      233.59      247.24     20.79 o 
   2   1  11       75.56       72.84      7.71 o 
   3   1  11      706.90      619.07      5.82 o 
   4   1  11      319.99      356.38     11.97 o 
   5   1  11      222.10      212.94      9.67 o 
   6   1  11      430.87      422.28     16.59 o 
  -8   2  11      176.63      187.91     14.13 o 
  -7   2  11      281.87      252.13      6.53 o 
  -6   2  11      407.97      398.96     10.38 o 
  -5   2  11       11.71       22.66      6.16 o 
  -4   2  11     1877.13     1789.52     13.20 o 
  -3   2  11      570.47      545.15      4.90 o 
  -2   2  11       67.14       90.41      7.96 o 
  -1   2  11      772.01      718.37     56.49 o 
   0   2  11     1369.40     1302.03     13.38 o 
   1   2  11      948.10      876.30     78.73 o 
   2   2  11      504.59      519.38     18.88 o 
   3   2  11      490.08      504.28      8.75 o 
   4   2  11      267.38      255.38     11.59 o 
   5   2  11       78.51      104.71     11.48 o 
   6   2  11        3.87       25.26     16.00 o 
  -9   3  11      246.45      257.10     41.78 o 
  -8   3  11      147.74      122.95     30.57 o 
  -7   3  11      106.47      114.69     13.84 o 
  -6   3  11      467.76      482.81     29.85 o 
  -5   3  11      267.34      242.50      6.19 o 
  -4   3  11      204.94      175.24     28.17 o 
  -3   3  11      205.34      184.88     24.61 o 
  -2   3  11        1.62       12.64      6.73 o 
  -1   3  11       42.71       52.62      6.43 o 
   0   3  11      111.83      123.86      9.24 o 
   1   3  11      425.28      384.52      3.46 o 
   2   3  11      997.91      869.14     48.42 o 
   3   3  11      561.88      518.88     22.74 o 
   4   3  11       96.35      113.94     10.72 o 
   5   3  11      271.77      260.60      7.71 o 
   6   3  11      107.91      121.16      8.12 o 
  -9   4  11       20.61       16.21     13.60 o 
  -8   4  11       42.93       95.64     37.65 o 
  -7   4  11      392.47      337.18     22.85 o 
  -6   4  11        0.11        3.80      8.30 o 
  -5   4  11      243.85      226.04      6.30 o 
  -4   4  11     1770.68     1663.70     72.97 o 
  -3   4  11     1052.32     1148.64     35.70 o 
  -2   4  11      117.42      133.03     11.23 o 
  -1   4  11     1686.75     1664.93     26.99 o 
   0   4  11     1732.82     1670.00     24.77 o 
   1   4  11        7.93        3.28      1.64 o 
   2   4  11      100.76      117.21     12.57 o 
   3   4  11      506.51      514.95     22.60 o 
   4   4  11        0.11        9.36     23.72 o 
   5   4  11        4.89        6.74      4.28 o 
  -9   5  11       75.16       88.46     29.16 o 
  -8   5  11       60.47       71.05     11.97 o 
  -7   5  11        6.52       20.70     17.62 o 
  -6   5  11      451.04      443.82     23.23 o 
  -5   5  11       13.96       24.83     12.35 o 
  -4   5  11       50.14       55.92      4.29 o 
  -3   5  11       16.17       17.94     14.21 o 
  -2   5  11       84.69      107.77     25.53 o 
  -1   5  11       19.08       25.86      9.38 o 
   0   5  11       54.67       51.68      8.10 o 
   1   5  11      280.13      302.96     13.71 o 
   2   5  11      120.04      118.81     13.65 o 
   3   5  11       58.72       53.51     33.89 o 
   4   5  11      175.47      145.70     21.42 o 
   5   5  11        1.37        7.29     10.75 o 
  -9   6  11       54.77       68.87     37.86 o 
  -8   6  11       86.02      131.87     29.49 o 
  -7   6  11       14.49       69.52     17.73 o 
  -6   6  11      183.74      175.82      7.29 o 
  -5   6  11      168.48      210.21     40.15 o 
  -4   6  11     1128.19     1043.13     61.18 o 
  -3   6  11      509.23      463.30     18.50 o 
  -2   6  11      593.35      538.56     20.88 o 
  -1   6  11      943.76      955.01     29.50 o 
   0   6  11      156.47      221.92     15.56 o 
   1   6  11       83.79      137.97     25.02 o 
   2   6  11       13.28       39.49     11.50 o 
   3   6  11       80.92       64.42     16.37 o 
   4   6  11       71.33       95.52     12.84 o 
  -9   7  11       16.94       33.73     26.55 o 
  -8   7  11        1.00        5.98      7.40 o 
  -7   7  11        5.42       22.41     42.54 o 
  -6   7  11       23.45       43.85     39.93 o 
  -5   7  11       40.45       46.57     17.84 o 
  -4   7  11        0.08        5.55     33.29 o 
  -3   7  11      119.84      166.58     29.08 o 
  -2   7  11        2.73       15.60      9.98 o 
  -1   7  11       29.95       25.40      4.71 o 
   0   7  11      117.70      125.99      4.82 o 
   1   7  11        1.67        0.00      2.50 o 
   2   7  11        4.35       63.98     25.89 o 
   3   7  11      106.88       99.85     16.67 o 
  -9   8  11       34.28      101.51     32.86 o 
  -8   8  11       80.14       97.38     10.66 o 
  -7   8  11       80.07       88.35      2.94 o 
  -6   8  11       14.79       28.83     42.76 o 
  -5   8  11      323.47      352.41     33.84 o 
  -4   8  11      357.64      366.99     14.58 o 
  -3   8  11       13.25       17.13      2.23 o 
  -2   8  11      308.27      278.21      4.52 o 
  -1   8  11      187.04      212.73      8.70 o 
   0   8  11       81.01      111.94     13.20 o 
   1   8  11       36.20       50.69     22.89 o 
   2   8  11       56.52       80.63     12.08 o 
   3   8  11       35.79       29.76      4.84 o 
  -8   9  11       26.47       59.51     25.02 o 
  -7   9  11      122.10      103.04     24.15 o 
  -6   9  11      185.64      168.97     39.71 o 
  -5   9  11       58.46       68.65      7.18 o 
  -4   9  11      185.54      203.89     31.55 o 
  -3   9  11       22.66       24.70      2.47 o 
  -2   9  11       72.80      116.20     32.26 o 
  -1   9  11       25.61       35.78      7.35 o 
   0   9  11      512.37      516.87     23.30 o 
   1   9  11      185.70      160.13     10.72 o 
   2   9  11       29.13       38.42     24.20 o 
  -7  10  11       51.46       57.34     13.71 o 
  -6  10  11       32.26       19.48     24.37 o 
  -5  10  11      277.30      230.33      1.31 o 
  -4  10  11      101.21      118.38      7.40 o 
  -3  10  11       35.05       41.02     13.49 o 
  -2  10  11      227.77      231.14     18.50 o 
  -1  10  11      169.63      155.90     18.33 o 
   0  10  11        1.49        4.74      5.39 o 
   1  10  11      188.94      185.37     19.64 o 
  -6  11  11       79.92       66.37      6.53 o 
  -5  11  11        6.57       72.68     30.79 o 
  -4  11  11       13.82       48.09     25.02 o 
  -3  11  11       11.30       45.91      8.27 o 
  -2  11  11       11.89       22.52     21.65 o 
  -1  11  11      164.54      170.28     17.97 o 
   0 -14  12      202.02      203.18     24.05 o 
   1 -14  12      349.16      348.49     42.87 o 
   2 -14  12      132.43      154.93     12.15 o 
  -2 -13  12       50.08       55.82      4.90 o 
  -1 -13  12      209.44      197.26     15.78 o 
   0 -13  12      170.26      153.39     15.19 o 
   1 -13  12        0.10       15.99      7.62 o 
   2 -13  12       37.00       47.80     24.05 o 
   3 -13  12       32.09       48.35     29.65 o 
   4 -13  12       29.78       32.55     14.40 o 
  -4 -12  12        3.74       64.19     19.15 o 
  -3 -12  12      154.00      156.67      7.72 o 
  -2 -12  12      114.59      133.13     17.46 o 
  -1 -12  12       88.75       84.61     13.87 o 
   0 -12  12      891.57      869.80     26.30 o 
   1 -12  12     1172.45     1087.43     15.32 o 
   2 -12  12      530.99      506.59     16.86 o 
   3 -12  12       17.30       51.89     25.27 o 
   4 -12  12      356.32      368.14     14.44 o 
   5 -12  12      123.49      140.40     20.02 o 
  -5 -11  12      377.73      369.71     30.79 o 
  -4 -11  12       14.85       31.55     31.55 o 
  -3 -11  12       21.25       27.20      2.72 o 
  -2 -11  12       71.16       95.60     18.22 o 
  -1 -11  12      204.38      203.54     12.08 o 
   0 -11  12      211.67      193.83     23.28 o 
   1 -11  12      119.26      160.61     20.98 o 
   2 -11  12      216.12      216.57     14.35 o 
   3 -11  12       70.21       82.19     11.48 o 
   4 -11  12       38.86       68.96     15.52 o 
   5 -11  12       10.22       65.61     18.17 o 
   6 -11  12      186.61      163.07      4.20 o 
  -5 -10  12       31.35       50.92     16.43 o 
  -4 -10  12      288.50      277.66     32.53 o 
  -3 -10  12      365.22      332.22     12.36 o 
  -2 -10  12      143.79      165.74     10.16 o 
  -1 -10  12       11.53       18.78      7.52 o 
   0 -10  12      937.48      981.28     21.65 o 
   1 -10  12      498.47      496.61     12.62 o 
   2 -10  12       27.54       36.01      8.02 o 
   3 -10  12      306.66      305.89     13.11 o 
   4 -10  12      557.05      544.01     19.37 o 
   5 -10  12      213.96      224.02      6.20 o 
   6 -10  12        4.63       70.80     21.48 o 
  -6  -9  12      243.75      234.47      5.88 o 
  -5  -9  12      808.51      694.81     10.44 o 
  -4  -9  12      175.38      180.07     25.02 o 
  -3  -9  12        0.45       26.11     22.05 o 
  -2  -9  12        0.57        7.70      8.21 o 
  -1  -9  12       52.95       50.55      9.01 o 
   0  -9  12       65.32       82.47      4.36 o 
   1  -9  12       64.17       72.97     28.05 o 
   2  -9  12       31.26       32.76      4.35 o 
   3  -9  12        8.74       31.01     11.97 o 
   4  -9  12       41.62       78.25     13.07 o 
   5  -9  12      728.61      688.72     12.95 o 
   6  -9  12      640.53      611.19     29.55 o 
  -7  -8  12       19.05       31.12     37.21 o 
  -6  -8  12       24.82       42.22     27.09 o 
  -5  -8  12      125.60      187.68     41.24 o 
  -4  -8  12      250.27      221.91      9.68 o 
  -3  -8  12      934.99      914.16     26.91 o 
  -2  -8  12      213.64      204.64      7.23 o 
  -1  -8  12        3.71       26.54      3.66 o 
   0  -8  12     2223.57     2073.10     14.54 o 
   1  -8  12       88.55       93.53     34.22 o 
   2  -8  12      293.80      321.62     30.79 o 
   3  -8  12     1075.54     1010.35     21.18 o 
   4  -8  12      708.92      671.12     24.19 o 
   5  -8  12      280.18      248.76      9.47 o 
   6  -8  12       79.73       77.08     30.85 o 
   7  -8  12        0.24       15.34     21.90 o 
  -6  -7  12      384.45      342.40     10.23 o 
  -5  -7  12      274.33      266.35     16.21 o 
  -4  -7  12       22.26       23.34      2.28 o 
  -3  -7  12        4.20       22.71     12.76 o 
  -2  -7  12     1132.91     1103.83     28.97 o 
  -1  -7  12      178.43      170.32     12.54 o 
   0  -7  12      364.15      366.96      8.32 o 
   1  -7  12      652.04      619.29     19.58 o 
   2  -7  12      996.45     1043.62     68.76 o 
   3  -7  12       27.46       32.40     21.09 o 
   4  -7  12      178.34      177.93     18.83 o 
   5  -7  12      548.49      488.64     12.51 o 
   6  -7  12      248.12      271.10     15.08 o 
   7  -7  12        9.04       20.43     17.90 o 
  -8  -6  12       10.29       16.21     17.30 o 
  -7  -6  12        1.72       45.04     30.36 o 
  -6  -6  12       40.68       31.66      7.07 o 
  -5  -6  12        5.54       51.57     28.40 o 
  -4  -6  12       39.52       39.27      6.86 o 
  -3  -6  12      350.39      324.63     20.24 o 
  -2  -6  12      106.36      107.69      9.47 o 
  -1  -6  12     1927.04     1775.56     27.44 o 
   0  -6  12     2096.94     1968.41     23.23 o 
   1  -6  12       85.82       77.45     17.39 o 
   2  -6  12      982.52      951.21     29.54 o 
   3  -6  12       27.62       69.85     10.18 o 
   4  -6  12        6.65       23.93     13.54 o 
   5  -6  12      175.94      165.09     23.66 o 
   6  -6  12        3.35       16.20      9.19 o 
   7  -6  12       24.38       47.25      7.67 o 
  -8  -5  12       70.48       75.73     16.10 o 
  -7  -5  12      125.92      161.79     18.50 o 
  -6  -5  12      262.04      263.74     12.62 o 
  -5  -5  12       30.25       29.59     41.56 o 
  -4  -5  12      352.39      387.81     14.46 o 
  -3  -5  12      109.18       94.77      8.31 o 
  -2  -5  12        0.46        4.56      1.54 o 
  -1  -5  12       50.58       71.87      9.55 o 
   0  -5  12       49.42       72.07      8.87 o 
   1  -5  12       14.38       25.09      7.66 o 
   2  -5  12       81.71      118.17     13.29 o 
   3  -5  12      327.03      304.32     14.34 o 
   4  -5  12        1.24        6.75     25.14 o 
   5  -5  12      292.41      270.61      4.79 o 
   6  -5  12       21.93       37.70      3.37 o 
   7  -5  12      291.49      312.84     27.64 o 
  -8  -4  12       64.00      112.07     27.64 o 
  -7  -4  12       46.68      119.57     34.82 o 
  -6  -4  12       16.87       37.21     13.27 o 
  -5  -4  12       71.67       62.77      7.20 o 
  -4  -4  12        9.64       27.14      9.34 o 
  -3  -4  12      510.08      477.17      6.74 o 
  -2  -4  12     1078.30      997.80     19.10 o 
  -1  -4  12     1758.70     1614.34     32.04 o 
   0  -4  12      595.96      580.30     13.74 o 
   1  -4  12      902.42      913.16     16.78 o 
   2  -4  12       54.84      111.11     22.88 o 
   3  -4  12      129.92      141.32     11.93 o 
   4  -4  12       40.87       62.22     20.84 o 
   5  -4  12       22.45       47.48     10.25 o 
   6  -4  12      138.18      159.94     13.87 o 
   7  -4  12      276.08      242.70     19.97 o 
  -9  -3  12       26.13       27.64      5.77 o 
  -8  -3  12        6.74       27.96     28.07 o 
  -7  -3  12       40.02       94.00     37.86 o 
  -6  -3  12       41.02       46.02     17.90 o 
  -5  -3  12        3.93        2.01     15.74 o 
  -4  -3  12       25.27       49.61     15.58 o 
  -3  -3  12      972.18      935.63      7.64 o 
  -2  -3  12      663.34      633.06     12.45 o 
  -1  -3  12      224.37      237.39     14.88 o 
   0  -3  12      437.82      448.66     12.94 o 
   1  -3  12     1102.08     1083.95     30.79 o 
   2  -3  12       27.36       35.54     13.13 o 
   3  -3  12        3.72        7.53     18.78 o 
   4  -3  12       57.10       58.53     35.96 o 
   5  -3  12       27.36       63.63     25.57 o 
   6  -3  12       13.50       38.26     24.71 o 
   7  -3  12       25.81       14.14     29.54 o 
  -9  -2  12       29.78       44.39     38.30 o 
  -8  -2  12      244.42      239.04     21.33 o 
  -7  -2  12       71.98       65.50     11.80 o 
  -6  -2  12      213.17      209.44     13.09 o 
  -5  -2  12        3.21       14.45      7.28 o 
  -4  -2  12      589.28      534.39     13.22 o 
  -3  -2  12      343.75      356.40     10.72 o 
  -2  -2  12     1206.81     1162.28     13.21 o 
  -1  -2  12     4982.98     4660.42     20.89 o 
   0  -2  12      369.57      361.14      8.91 o 
   1  -2  12      701.58      614.83     21.47 o 
   2  -2  12      382.05      362.01     21.34 o 
   3  -2  12        7.05       44.43      7.41 o 
   4  -2  12      268.89      267.98     11.37 o 
   5  -2  12      216.04      177.26     24.49 o 
   6  -2  12        0.49       72.69     20.81 o 
   7  -2  12       18.66       56.08     20.24 o 
  -9  -1  12       54.98       58.32      8.49 o 
  -8  -1  12        0.10        3.26     17.41 o 
  -7  -1  12      224.10      244.60     17.62 o 
  -6  -1  12      141.03      126.12      2.65 o 
  -5  -1  12      125.14      110.19     18.18 o 
  -4  -1  12      296.35      303.88      5.42 o 
  -3  -1  12      184.46      176.64      7.87 o 
  -2  -1  12       32.16       31.71     16.29 o 
  -1  -1  12        1.43       40.08     14.20 o 
   0  -1  12      192.51      223.22      9.30 o 
   1  -1  12      134.41      152.67      8.97 o 
   2  -1  12        7.26       21.69     17.91 o 
   3  -1  12      387.16      380.03     12.16 o 
   4  -1  12      292.92      309.21     21.92 o 
   5  -1  12       86.88       73.12     21.45 o 
   6  -1  12       58.22       56.06      5.60 o 
  -8   0  12      283.49      257.75     34.38 o 
  -7   0  12       31.52       40.97      6.26 o 
  -6   0  12       58.12       69.88     19.39 o 
  -5   0  12      778.56      727.76     19.74 o 
  -4   0  12     1271.85     1163.53      9.93 o 
  -3   0  12      206.14      228.25     12.87 o 
  -2   0  12      655.74      600.91     47.21 o 
  -1   0  12      573.58      517.14     18.51 o 
   0   0  12      488.84      473.05      5.13 o 
   1   0  12     1603.10     1522.91     18.88 o 
   2   0  12      805.12      850.65     86.61 o 
   3   0  12       39.62       64.65     28.40 o 
   4   0  12       89.57      111.51     21.62 o 
   5   0  12      299.31      268.25     11.46 o 
   6   0  12        4.94       36.49     10.51 o 
  -8   1  12       30.07       46.46     33.08 o 
  -7   1  12      217.12      254.16     20.13 o 
  -6   1  12       19.82       36.94      7.67 o 
  -5   1  12       25.07       44.54     12.00 o 
  -4   1  12       41.92       60.66     10.08 o 
  -3   1  12        1.50       12.99     10.04 o 
  -2   1  12      970.77      950.98     10.96 o 
  -1   1  12      385.32      374.54     15.16 o 
   0   1  12        0.37       38.30     13.44 o 
   1   1  12        0.26       33.23     18.45 o 
   2   1  12       15.10       15.57     27.69 o 
   3   1  12      146.44      183.11     19.73 o 
   4   1  12      319.28      310.40     19.20 o 
   5   1  12        0.08       12.07     24.34 o 
   6   1  12      108.57      107.84     16.86 o 
  -8   2  12       45.38       45.37     37.97 o 
  -7   2  12       37.85       58.25     19.73 o 
  -6   2  12       28.56       30.16     10.28 o 
  -5   2  12     1084.39     1064.01     16.02 o 
  -4   2  12      226.82      254.13     12.95 o 
  -3   2  12        6.91       13.31      5.11 o 
  -2   2  12      730.01      621.95     21.84 o 
  -1   2  12        3.57       21.15     14.32 o 
   0   2  12      159.54      157.73      8.78 o 
   1   2  12     1370.24     1369.15     11.67 o 
   2   2  12       13.60       38.41     27.09 o 
   3   2  12       90.22      119.86     18.33 o 
   4   2  12       27.75       35.98     11.54 o 
   5   2  12        0.31        0.14      4.47 o 
  -8   3  12      320.91      314.98     38.41 o 
  -7   3  12      238.76      234.04     26.71 o 
  -6   3  12      100.87      103.75      9.64 o 
  -5   3  12        7.68       13.30      4.07 o 
  -4   3  12      234.00      251.76     11.68 o 
  -3   3  12        2.34       33.10     10.82 o 
  -2   3  12        3.53       11.53     17.46 o 
  -1   3  12        5.21        9.70      5.88 o 
   0   3  12      219.66      207.54     21.37 o 
   1   3  12       96.02       98.98     14.89 o 
   2   3  12      113.62      112.47     15.10 o 
   3   3  12      467.94      409.73     15.29 o 
   4   3  12      266.89      285.77     14.83 o 
   5   3  12       27.04       35.79     18.13 o 
  -9   4  12        8.56       19.91     34.27 o 
  -8   4  12       89.40      101.84     41.34 o 
  -7   4  12        2.22       10.73      4.79 o 
  -6   4  12        7.87       36.21     10.01 o 
  -5   4  12      128.16      128.88      7.77 o 
  -4   4  12      216.02      210.30      8.40 o 
  -3   4  12     1473.85     1471.18     30.48 o 
  -2   4  12     1873.54     1761.36      9.81 o 
  -1   4  12      194.97      194.59     10.58 o 
   0   4  12      653.96      605.58      4.10 o 
   1   4  12        3.45       17.36     16.13 o 
   2   4  12        0.61       34.35     15.94 o 
   3   4  12      214.62      242.25     14.42 o 
   4   4  12       39.85       47.53     21.37 o 
   5   4  12       79.58      120.28     30.46 o 
  -9   5  12      102.93      102.06     22.74 o 
  -8   5  12      270.39      274.51      8.49 o 
  -7   5  12      107.25      123.05     20.89 o 
  -6   5  12       24.63       35.47     17.41 o 
  -5   5  12        1.56       12.73     18.50 o 
  -4   5  12       30.55       35.93     11.76 o 
  -3   5  12      349.29      322.20     20.02 o 
  -2   5  12      502.73      491.95     11.15 o 
  -1   5  12        0.31        3.92     10.61 o 
   0   5  12        0.28       16.99     18.25 o 
   1   5  12      102.19      100.64     16.07 o 
   2   5  12      115.97      144.09     16.81 o 
   3   5  12      615.13      572.17     13.86 o 
   4   5  12      195.79      191.25     29.21 o 
  -9   6  12      101.72      108.69     41.67 o 
  -8   6  12        6.40       27.42     30.36 o 
  -7   6  12       82.22      106.52     42.00 o 
  -6   6  12      155.37      165.49     35.69 o 
  -5   6  12      158.17      168.43     16.43 o 
  -4   6  12       80.49       77.19      1.29 o 
  -3   6  12     1527.34     1387.39     26.03 o 
  -2   6  12      511.59      510.54      7.16 o 
  -1   6  12       92.78      118.79      8.57 o 
   0   6  12        5.39       15.95     13.31 o 
   1   6  12      121.05      133.72      9.57 o 
   2   6  12       60.06       89.39     15.59 o 
   3   6  12       18.85       41.10     19.90 o 
  -8   7  12      235.14      226.96      4.57 o 
  -7   7  12       45.03       75.83     23.17 o 
  -6   7  12       14.16       31.99     34.93 o 
  -4   7  12       29.31       54.94     19.15 o 
  -3   7  12      187.70      246.98     41.13 o 
  -2   7  12       67.14       75.07      7.23 o 
  -1   7  12        0.39       13.68     19.44 o 
   0   7  12        3.00       25.83      7.34 o 
   1   7  12       61.80       59.53     11.32 o 
   2   7  12      296.83      290.15     16.63 o 
   3   7  12      311.33      298.29     13.76 o 
  -8   8  12        0.15        4.13     22.41 o 
  -7   8  12       29.78       56.14     16.97 o 
  -6   8  12      262.18      254.38     21.33 o 
  -5   8  12        3.02       14.47     12.40 o 
  -4   8  12      254.83      214.56     23.72 o 
  -3   8  12      816.78      743.40     24.64 o 
  -2   8  12      173.66      172.87     23.56 o 
  -1   8  12       24.63       32.55     14.10 o 
   0   8  12      266.60      245.72     12.02 o 
   1   8  12       73.50      112.39     11.23 o 
   2   8  12       23.25       39.83     16.34 o 
  -7   9  12       14.10       68.22     19.37 o 
  -6   9  12       29.33       44.17     34.49 o 
  -5   9  12        4.32       15.56     26.33 o 
  -4   9  12       29.17       24.59      3.81 o 
  -3   9  12        6.38       12.73      5.22 o 
  -2   9  12      111.22      116.14     22.84 o 
  -1   9  12        0.37       10.57     16.59 o 
   0   9  12        8.82       19.22     12.78 o 
   1   9  12       89.70       96.60      6.21 o 
  -6  10  12       52.18       65.06     11.86 o 
  -5  10  12       22.37       34.49      3.48 o 
  -4  10  12       99.20      116.64     25.13 o 
  -3  10  12        4.01       77.36     27.53 o 
  -2  10  12       48.02       57.23      6.64 o 
  -1  10  12       17.67       45.62     21.17 o 
  -4  11  12        4.90       23.50     38.73 o 
  -3  11  12       13.89       23.50     39.17 o 
  -1 -13  13        2.59       13.47     20.68 o 
   0 -13  13       53.99       77.60     11.66 o 
   1 -13  13        1.83       39.96     16.75 o 
   2 -13  13       43.20       64.93     19.81 o 
   3 -13  13       30.63       44.38     10.34 o 
  -3 -12  13       35.84       45.70     39.71 o 
  -2 -12  13      355.06      328.58     27.64 o 
  -1 -12  13      306.08      279.51     22.63 o 
   0 -12  13       86.37      104.23     14.09 o 
   1 -12  13       85.50       94.62     19.15 o 
   2 -12  13      438.90      450.93     26.08 o 
   3 -12  13      352.03      315.98     14.91 o 
   4 -12  13       44.24       84.53     14.87 o 
  -4 -11  13       25.07       19.91     16.43 o 
  -3 -11  13      327.04      364.05     36.56 o 
  -2 -11  13       31.76       29.41     10.83 o 
  -1 -11  13      141.38      152.02      8.60 o 
   0 -11  13      283.76      271.46      5.82 o 
   1 -11  13      172.47      212.51     18.72 o 
   2 -11  13       57.52       63.34      3.36 o 
   3 -11  13       53.19      110.81     19.63 o 
   4 -11  13      130.53      124.26      7.51 o 
   5 -11  13       10.37       63.00     26.55 o 
  -5 -10  13      152.76      153.74     23.28 o 
  -4 -10  13       46.08       69.85     29.81 o 
  -3 -10  13        0.49       14.04      9.79 o 
  -2 -10  13      317.76      334.96     16.57 o 
  -1 -10  13      287.69      261.70     15.84 o 
   0 -10  13       48.85       63.26     31.93 o 
   1 -10  13      634.97      646.59     18.13 o 
   2 -10  13      268.76      263.01     13.60 o 
   3 -10  13      134.22      109.24     22.90 o 
   4 -10  13      149.78      134.70      4.24 o 
   5 -10  13      298.83      285.17     10.12 o 
  -6  -9  13      154.20      153.74     29.70 o 
  -5  -9  13       21.63       18.82      7.18 o 
  -4  -9  13      299.57      252.09     16.21 o 
  -3  -9  13      224.63      251.83     14.21 o 
  -2  -9  13        7.10       10.03      7.67 o 
  -1  -9  13        6.12       36.11      6.87 o 
   0  -9  13        3.08       75.29     27.54 o 
   1  -9  13        1.96       10.17     24.28 o 
   2  -9  13       15.70       38.24     21.05 o 
   3  -9  13      209.57      206.29     43.30 o 
   4  -9  13      145.11      132.23     12.73 o 
   5  -9  13        0.53       41.53     12.46 o 
   6  -9  13      109.10      111.93     14.87 o 
  -6  -8  13        7.76        5.98      1.09 o 
  -5  -8  13       66.97       78.45     16.10 o 
  -4  -8  13        9.88       70.83     21.22 o 
  -3  -8  13        0.70       39.22     15.10 o 
  -2  -8  13      588.61      630.83     53.65 o 
  -1  -8  13     1337.71     1184.94     10.80 o 
   0  -8  13       56.45       71.93     17.66 o 
   1  -8  13     1722.69     1589.14     29.16 o 
   2  -8  13      426.09      396.80     16.92 o 
   3  -8  13        0.46       16.32     14.83 o 
   4  -8  13      208.02      228.37     20.85 o 
   5  -8  13      210.64      258.70     23.75 o 
   6  -8  13        0.49        0.92      4.42 o 
  -7  -7  13      377.78      342.83     11.21 o 
  -6  -7  13      379.19      360.68     34.49 o 
  -5  -7  13       86.49       97.81     11.42 o 
  -4  -7  13     2110.07     1980.04     19.47 o 
  -3  -7  13      294.38      270.55     14.40 o 
  -2  -7  13        7.76       46.60     20.61 o 
  -1  -7  13      568.68      570.24     15.32 o 
   0  -7  13      171.64      161.77      7.62 o 
   1  -7  13       93.49      116.41      8.13 o 
   2  -7  13       23.25       43.11      5.58 o 
   3  -7  13     1819.80     1672.80      7.78 o 
   4  -7  13      915.08      884.40     24.77 o 
   5  -7  13       74.87      102.95     18.55 o 
   6  -7  13      494.78      499.43      9.67 o 
  -7  -6  13       14.47       39.93     31.99 o 
  -6  -6  13       45.10       93.46     26.22 o 
  -5  -6  13      192.66      215.21     24.26 o 
  -4  -6  13       92.28       93.79      3.36 o 
  -3  -6  13      924.98      891.03     27.27 o 
  -2  -6  13     1165.09     1087.25     13.55 o 
  -1  -6  13        8.20        4.13     13.36 o 
   0  -6  13       50.28       43.78      6.68 o 
   1  -6  13      856.28      763.43     98.57 o 
   2  -6  13      937.64     1002.07     82.15 o 
   3  -6  13       57.72       83.33     19.53 o 
   4  -6  13      386.13      378.26     26.40 o 
   5  -6  13      114.71      124.40      9.64 o 
   6  -6  13       54.89       88.18      7.29 o 
  -8  -5  13      253.32      260.58     15.45 o 
  -7  -5  13      163.14      172.02     35.69 o 
  -6  -5  13       72.56       83.99      3.81 o 
  -5  -5  13       70.14       67.74     13.82 o 
  -4  -5  13        7.35       23.86     10.17 o 
  -3  -5  13      354.09      340.72      9.22 o 
  -2  -5  13       90.03       88.84      8.24 o 
  -1  -5  13        0.55        6.00     13.34 o 
   0  -5  13        0.25       20.05     12.05 o 
   1  -5  13      268.77      247.82      6.47 o 
   2  -5  13      405.69      413.45     27.57 o 
   3  -5  13       15.13       18.53     11.80 o 
   4  -5  13      134.47      155.57     42.27 o 
   5  -5  13       20.97       36.04      3.54 o 
   6  -5  13      233.75      249.29     17.35 o 
  -8  -4  13       33.27       44.39     33.40 o 
  -7  -4  13       48.17       58.86      4.35 o 
  -6  -4  13      140.82      147.64     25.24 o 
  -5  -4  13      180.87      188.30     10.61 o 
  -4  -4  13       57.91       67.00      8.35 o 
  -3  -4  13      303.38      296.16     26.41 o 
  -2  -4  13        6.94       17.96      9.65 o 
  -1  -4  13       13.43       25.08      3.94 o 
   0  -4  13       16.20       25.00     20.01 o 
   1  -4  13       92.07      127.16     24.20 o 
   2  -4  13      430.64      418.99     24.97 o 
   3  -4  13      323.01      298.40      5.98 o 
   4  -4  13      301.14      301.95      3.34 o 
   5  -4  13      148.33      163.72     11.53 o 
   6  -4  13       16.48       16.32      7.35 o 
  -8  -3  13      135.82      162.01     32.64 o 
  -7  -3  13       40.61       47.87     43.30 o 
  -6  -3  13       90.72      106.41     43.41 o 
  -5  -3  13       30.29       44.38      8.02 o 
  -4  -3  13       50.57       48.15      5.28 o 
  -3  -3  13       10.99       34.33      6.73 o 
  -2  -3  13       11.45       25.61      6.26 o 
  -1  -3  13        0.98        2.12     11.15 o 
   0  -3  13       42.54       67.91     16.22 o 
   1  -3  13       55.57       70.00     29.70 o 
   2  -3  13       97.72      104.17     14.27 o 
   3  -3  13        3.61       24.13     30.03 o 
   4  -3  13       31.67       68.01     10.96 o 
   5  -3  13      158.03      170.27      8.80 o 
   6  -3  13      103.36       94.85      8.00 o 
  -8  -2  13       26.64       29.59     12.73 o 
  -7  -2  13       25.09       29.38      6.85 o 
  -6  -2  13      614.41      564.26     25.13 o 
  -5  -2  13      206.24      196.20     11.75 o 
  -4  -2  13       45.06       70.75      9.41 o 
  -3  -2  13      192.72      232.38     18.17 o 
  -2  -2  13       61.19       62.12     12.93 o 
  -1  -2  13        1.98        3.85      2.43 o 
   0  -2  13      166.93      192.73      7.92 o 
   1  -2  13        4.68       13.42     25.26 o 
   2  -2  13        0.13        5.38     24.83 o 
   3  -2  13      699.19      666.46     14.52 o 
   4  -2  13      505.34      522.94     13.05 o 
   5  -2  13        2.84       30.44      6.96 o 
  -8  -1  13      158.63      186.16     28.94 o 
  -7  -1  13       19.91       36.78     20.13 o 
  -6  -1  13        4.55        7.09      3.59 o 
  -5  -1  13      546.58      550.97     54.24 o 
  -4  -1  13       51.30       46.93      4.64 o 
  -3  -1  13        6.71       35.89      7.92 o 
  -2  -1  13      542.26      579.92     13.47 o 
  -1  -1  13      273.72      282.43     10.20 o 
   0  -1  13       13.27       26.43      5.36 o 
   1  -1  13        1.47       86.84     28.47 o 
   2  -1  13     1056.45     1105.47     46.40 o 
   3  -1  13       26.44       48.39      6.97 o 
   4  -1  13       92.02      122.66     11.04 o 
   5  -1  13      288.22      279.64     18.44 o 
   6  -1  13       66.30       52.78     31.28 o 
  -8   0  13       61.56       72.03     36.12 o 
  -7   0  13       14.37       32.53     33.08 o 
  -6   0  13       54.18       60.54      5.56 o 
  -5   0  13        0.47       19.01     16.65 o 
  -4   0  13       67.47       89.51      6.94 o 
  -3   0  13      371.31      314.54     11.25 o 
  -2   0  13       93.80       92.29      4.83 o 
  -1   0  13      273.63      244.20      7.45 o 
   0   0  13      333.51      276.01     27.39 o 
   1   0  13       59.64      120.01     26.11 o 
   2   0  13       59.21       49.97      5.27 o 
   3   0  13      127.96      143.38     21.76 o 
   4   0  13       11.80       32.72     23.08 o 
   5   0  13      155.00      180.64     23.92 o 
  -7   1  13       54.62       54.57      2.90 o 
  -6   1  13      338.01      352.66     11.66 o 
  -5   1  13       12.88       33.98     10.79 o 
  -4   1  13      161.39      150.44     20.00 o 
  -3   1  13      127.96      135.80      8.91 o 
  -2   1  13       79.36       93.53     10.94 o 
  -1   1  13      106.99       96.91     14.91 o 
   0   1  13      100.41      102.67      7.88 o 
   1   1  13       57.12      107.49     17.65 o 
   2   1  13       75.21      130.41     16.87 o 
   3   1  13      275.49      256.53     19.58 o 
   4   1  13      234.44      221.76     17.62 o 
   5   1  13      101.09      140.96     19.34 o 
  -8   2  13       11.41       23.39     39.60 o 
  -7   2  13       10.63       24.37     25.57 o 
  -6   2  13       46.70       79.96     13.95 o 
  -5   2  13       93.80      100.48      6.25 o 
  -4   2  13      660.23      578.90      6.13 o 
  -3   2  13     1088.41     1010.66     32.18 o 
  -2   2  13        4.62       35.13     14.50 o 
  -1   2  13      980.74      974.72     72.74 o 
   0   2  13     1016.07      920.31     24.60 o 
   1   2  13       49.52       87.98     24.75 o 
   2   2  13        1.71       21.52     20.59 o 
   3   2  13        0.72       47.32     11.32 o 
   4   2  13        2.24       39.03     18.17 o 
   5   2  13       13.31       44.63     26.38 o 
  -8   3  13        1.79       16.54     39.17 o 
  -7   3  13      101.27      116.42     28.29 o 
  -6   3  13      514.09      493.20     13.64 o 
  -5   3  13        2.04       15.09      7.39 o 
  -4   3  13       50.90       46.94      8.79 o 
  -3   3  13       36.76       55.28     14.92 o 
  -2   3  13       28.82       38.76      4.50 o 
  -1   3  13        8.03       36.52      7.58 o 
   0   3  13        3.02       20.28     14.26 o 
   1   3  13      150.66      160.81     27.69 o 
   2   3  13      451.66      457.11     17.57 o 
   3   3  13       27.89       34.68      6.98 o 
   4   3  13      211.73      189.33     22.85 o 
  -8   4  13      257.91      247.63     41.67 o 
  -7   4  13      106.99      143.73     24.48 o 
  -6   4  13      179.08      195.19      8.92 o 
  -5   4  13       24.24       53.73     15.28 o 
  -4   4  13      125.78      143.10     15.59 o 
  -3   4  13       59.69      110.91     15.61 o 
  -2   4  13       80.67      100.13     17.19 o 
  -1   4  13      190.36      181.92      3.64 o 
   0   4  13       19.22       20.82      6.61 o 
   1   4  13       83.45       85.06     16.27 o 
   2   4  13       78.53      111.57     13.02 o 
   3   4  13      252.30      240.31     21.33 o 
   4   4  13      152.97      179.60     18.25 o 
  -8   5  13       48.97       51.79     29.27 o 
  -7   5  13       77.38      110.87     14.14 o 
  -6   5  13        8.60       47.98     15.67 o 
  -5   5  13      180.50      245.35     37.32 o 
  -4   5  13       47.61       78.27     30.79 o 
  -3   5  13      165.66      145.48     21.49 o 
  -2   5  13      206.88      250.33     20.07 o 
  -1   5  13       43.70       58.35     10.11 o 
   0   5  13       87.14      119.71     22.30 o 
   1   5  13       11.57       27.72     20.22 o 
   2   5  13      265.43      228.88      9.74 o 
   3   5  13       31.24       26.65      8.49 o 
  -8   6  13      121.28      119.79     17.08 o 
  -7   6  13       92.79       95.09     29.16 o 
  -6   6  13       73.11       84.10     38.41 o 
  -5   6  13       12.19       19.15     12.29 o 
  -4   6  13      187.26      211.62     23.07 o 
  -3   6  13      150.09      127.46      3.49 o 
  -2   6  13      497.58      454.04     21.24 o 
  -1   6  13       20.93       36.37     12.08 o 
   0   6  13        2.75       24.94     31.12 o 
   1   6  13      223.44      197.04     44.72 o 
   2   6  13      197.09      223.89     10.59 o 
  -8   7  13        3.16       17.08     26.55 o 
  -7   7  13        7.02        7.62      6.09 o 
  -6   7  13        0.26       12.62     43.19 o 
  -5   7  13        0.55       15.34     34.27 o 
  -4   7  13       42.09       57.77     29.59 o 
  -3   7  13       12.38       14.09      6.85 o 
  -2   7  13       22.69       35.43     10.51 o 
  -1   7  13       35.97       46.47     13.82 o 
   0   7  13       12.62       41.00     32.10 o 
   1   7  13       83.71       78.28      6.07 o 
   2   7  13       69.82       92.69     14.65 o 
  -7   8  13       37.11       50.16     42.43 o 
  -6   8  13       50.54       63.65     11.10 o 
  -5   8  13      492.27      428.79     34.60 o 
  -4   8  13      150.48      171.69     31.99 o 
  -3   8  13        2.71        4.90      1.74 o 
  -2   8  13      225.04      205.66     10.38 o 
  -1   8  13      489.32      455.27     15.45 o 
   0   8  13        5.33       19.30     19.77 o 
   1   8  13      120.22      136.87     26.22 o 
  -6   9  13       41.96       55.71     16.32 o 
  -5   9  13        8.10       60.38     20.35 o 
  -4   9  13      151.40      164.40     18.71 o 
  -3   9  13      135.05      132.41     20.35 o 
  -2   9  13       65.39       67.35     30.90 o 
  -1   9  13       26.01       40.37     19.75 o 
  -4  10  13        7.83       79.21     27.42 o 
  -3  10  13       71.22      116.74     27.74 o 
  -1 -12  14       24.14       57.05     10.01 o 
   0 -12  14      229.14      272.68     22.24 o 
   1 -12  14      324.50      298.74     24.92 o 
   2 -12  14        5.89       78.15     22.17 o 
  -3 -11  14        4.37       24.70     33.51 o 
  -2 -11  14        3.48       64.74     40.26 o 
  -1 -11  14      115.68      142.06     16.86 o 
   0 -11  14       76.65       78.83     14.04 o 
   1 -11  14      107.62      121.80      9.54 o 
   2 -11  14       40.18       49.24     23.77 o 
   3 -11  14        9.62       76.12     28.03 o 
  -4 -10  14      443.03      399.30     13.71 o 
  -3 -10  14      145.84      177.35     17.73 o 
  -2 -10  14      152.54      167.89     22.76 o 
  -1 -10  14      310.67      305.68      6.33 o 
   0 -10  14      909.94     1017.46     27.85 o 
   1 -10  14      378.06      434.60     18.60 o 
   2 -10  14      171.16      187.80     16.44 o 
   3 -10  14      134.34      159.34     18.87 o 
   4 -10  14      258.05      240.23     11.10 o 
  -5  -9  14      291.67      273.75      3.26 o 
  -4  -9  14        9.24       12.40      1.31 o 
  -3  -9  14      121.96      165.71     29.05 o 
  -2  -9  14      209.85      201.77     18.84 o 
  -1  -9  14       86.04      103.13     28.39 o 
   0  -9  14        3.04       26.66     12.78 o 
   1  -9  14       44.78       47.77      8.41 o 
   2  -9  14       87.28       74.32      6.47 o 
   3  -9  14       77.73      133.83     37.43 o 
   4  -9  14       15.28       21.00     17.56 o 
   5  -9  14      179.54      199.87     17.84 o 
  -6  -8  14       59.49       71.16     40.69 o 
  -5  -8  14       72.51       83.99     13.38 o 
  -4  -8  14      386.38      423.13     37.21 o 
  -3  -8  14       94.90      100.53      5.98 o 
  -2  -8  14        3.13       34.25     18.33 o 
  -1  -8  14      678.15      688.88     15.61 o 
   0  -8  14      807.57      868.68     54.18 o 
   1  -8  14      190.17      204.60     23.71 o 
   2  -8  14      232.66      250.76     13.53 o 
   3  -8  14      473.61      409.88     22.87 o 
   4  -8  14      414.96      404.61     15.50 o 
   5  -8  14       78.22       84.28      7.18 o 
  -6  -7  14      252.88      230.22     13.93 o 
  -5  -7  14      192.21      212.49     20.67 o 
  -4  -7  14       12.80       13.38     12.40 o 
  -3  -7  14      130.79      148.82      7.85 o 
  -2  -7  14       76.64       72.24     13.92 o 
  -1  -7  14       25.74       28.66      7.76 o 
   0  -7  14       87.59      106.00     17.41 o 
   1  -7  14       34.99       66.39     16.29 o 
   2  -7  14       44.18      110.07     24.37 o 
   3  -7  14       11.26       66.65     14.14 o 
   4  -7  14      167.91      152.49      6.37 o 
   5  -7  14      272.84      287.58     11.37 o 
  -7  -6  14       25.23       36.23      5.88 o 
  -6  -6  14       33.85       29.81     43.09 o 
  -5  -6  14      244.00      238.06      7.29 o 
  -4  -6  14      617.18      588.87     15.56 o 
  -3  -6  14      226.72      226.77     19.64 o 
  -2  -6  14        6.09       12.13      5.72 o 
  -1  -6  14      130.47      132.27      3.38 o 
   0  -6  14       77.82      127.90     19.94 o 
   1  -6  14       24.69       40.67     13.00 o 
   2  -6  14     1009.63      933.05     36.50 o 
   3  -6  14     1152.75     1036.94     12.35 o 
   4  -6  14       69.68       80.86     39.33 o 
   5  -6  14      117.26      120.77      8.81 o 
  -7  -5  14      109.84      108.04      4.90 o 
  -6  -5  14      175.60      174.52     24.26 o 
  -5  -5  14      117.47      118.59      8.38 o 
  -4  -5  14      179.00      182.35      4.44 o 
  -3  -5  14       88.35       97.49     18.86 o 
  -2  -5  14        1.38       19.18     14.68 o 
  -1  -5  14      498.36      465.81     14.13 o 
   0  -5  14       86.48      150.61     29.65 o 
   1  -5  14       62.02       59.52      1.85 o 
   2  -5  14       61.50       86.54     25.19 o 
   3  -5  14      244.31      258.84     20.56 o 
   4  -5  14      185.42      213.11     12.11 o 
   5  -5  14      398.01      359.63     20.04 o 
  -7  -4  14        3.19       22.09      3.16 o 
  -6  -4  14       82.94       85.95      3.92 o 
  -5  -4  14      726.70      680.18      4.71 o 
  -4  -4  14      514.50      472.60      3.92 o 
  -3  -4  14     1110.08     1086.86     44.25 o 
  -2  -4  14      183.10      176.90     12.26 o 
  -1  -4  14      117.19      127.13     12.02 o 
   0  -4  14       92.20       95.25     11.02 o 
   1  -4  14      809.28      763.16      3.46 o 
   2  -4  14      567.70      523.58     15.21 o 
   3  -4  14      962.68     1002.82     49.12 o 
   4  -4  14      122.96      133.73     20.28 o 
   5  -4  14       31.50       52.43     21.19 o 
  -8  -3  14       10.26       27.20     10.44 o 
  -7  -3  14      104.86      127.41     21.98 o 
  -6  -3  14      122.65      141.01     20.35 o 
  -5  -3  14      372.52      359.01     25.57 o 
  -4  -3  14        1.87       12.35     12.03 o 
  -3  -3  14      259.09      287.78     10.77 o 
  -2  -3  14        0.10        8.08     19.31 o 
  -1  -3  14      184.59      187.78     13.51 o 
   0  -3  14       71.86       98.34     17.59 o 
   1  -3  14       83.26      103.25     28.58 o 
   2  -3  14       50.89       72.31     13.28 o 
   3  -3  14      374.25      355.60     13.60 o 
   4  -3  14      170.08      203.33     14.75 o 
   5  -3  14       22.01       56.45     14.28 o 
  -8  -2  14        2.17       46.13     21.98 o 
  -7  -2  14      109.27      154.61     23.72 o 
  -6  -2  14       85.18       77.69      7.37 o 
  -5  -2  14      151.84      141.18     21.78 o 
  -4  -2  14       46.78       93.94     16.47 o 
  -3  -2  14      575.48      697.96     40.12 o 
  -2  -2  14     1988.57     1823.67     58.01 o 
  -1  -2  14     2314.11     2006.94    128.77 o 
   0  -2  14     1221.36     1069.74      6.64 o 
   1  -2  14       59.69       68.13      8.27 o 
   2  -2  14       78.50       79.57     20.16 o 
   3  -2  14      199.14      226.83     18.61 o 
   4  -2  14      194.22      190.79     13.72 o 
   5  -2  14       44.74       98.76     21.74 o 
  -7  -1  14       23.46       30.46     18.82 o 
  -6  -1  14      223.41      214.61     19.48 o 
  -5  -1  14       44.44       34.61      4.57 o 
  -4  -1  14       87.94      119.27     11.35 o 
  -3  -1  14      149.02      162.39      8.11 o 
  -2  -1  14       19.25       25.13      6.33 o 
  -1  -1  14      102.33       93.66      4.98 o 
   0  -1  14      243.89      234.16     10.91 o 
   1  -1  14       75.65       92.34      8.19 o 
   2  -1  14        5.30       32.47     25.02 o 
   3  -1  14      304.34      291.19     19.53 o 
   4  -1  14        1.87       59.98     21.85 o 
   5  -1  14        4.60       12.52     15.91 o 
  -7   0  14       31.57       28.18      4.57 o 
  -6   0  14       56.06       76.29     18.57 o 
  -5   0  14       15.29       32.30      6.76 o 
  -4   0  14      151.99      159.29     17.07 o 
  -3   0  14      155.16      164.57     16.24 o 
  -2   0  14      621.54      578.98     15.42 o 
  -1   0  14      133.58      132.67     14.17 o 
   0   0  14      290.24      279.74     14.63 o 
   1   0  14        1.92       15.64     20.73 o 
   2   0  14       11.99       45.13     37.37 o 
   3   0  14       11.36       44.98     25.43 o 
   4   0  14      340.77      322.25     15.27 o 
   5   0  14       43.61       75.82     21.65 o 
  -6   1  14      125.08      152.00     18.81 o 
  -5   1  14       82.44       75.24      6.70 o 
  -4   1  14      592.12      592.48     10.08 o 
  -3   1  14        3.56        4.46      1.44 o 
  -2   1  14      845.02      859.55     30.68 o 
  -1   1  14       50.88       87.25      7.31 o 
   0   1  14      673.31      685.51     39.55 o 
   1   1  14      153.16      151.57     21.54 o 
   2   1  14      136.27      172.72     15.92 o 
   3   1  14      445.01      437.97     16.72 o 
   4   1  14       14.03       34.77     28.83 o 
  -7   2  14        4.28       25.46     39.93 o 
  -5   2  14      325.62      364.87     16.60 o 
  -4   2  14      510.76      432.35     22.93 o 
  -3   2  14       13.66       16.56      9.75 o 
  -2   2  14      104.75      112.95     14.83 o 
  -1   2  14       99.42      115.25     28.51 o 
   0   2  14      580.74      518.68     10.89 o 
   1   2  14      294.37      285.77     15.23 o 
   2   2  14       19.36       34.50     26.98 o 
   3   2  14       16.94       54.71     31.77 o 
   4   2  14       12.83       29.84      5.79 o 
  -8   3  14       79.25      120.77     22.41 o 
  -7   3  14       83.44       72.35     10.77 o 
  -6   3  14        8.88       16.65     22.41 o 
  -5   3  14       14.77       25.88     15.30 o 
  -4   3  14       54.92       63.54     15.07 o 
  -3   3  14      104.72      106.20     11.80 o 
  -2   3  14      236.40      279.64     12.93 o 
  -1   3  14        9.72       40.71      8.46 o 
   0   3  14        8.31       19.12      2.56 o 
   1   3  14        0.30       27.30      4.72 o 
   2   3  14      274.92      269.92     25.02 o 
   3   3  14      127.73      126.14     20.24 o 
  -8   4  14       82.67       74.64      1.31 o 
  -7   4  14      173.79      188.44     22.85 o 
  -6   4  14      207.40      190.62     15.01 o 
  -5   4  14      190.72      222.61     27.20 o 
  -4   4  14      163.17      169.79      2.16 o 
  -3   4  14      151.59      147.75     10.12 o 
  -2   4  14       71.28       83.63     23.94 o 
  -1   4  14      156.52      162.09     10.54 o 
   0   4  14      270.36      253.48      1.08 o 
   1   4  14      290.71      302.55     22.18 o 
   2   4  14      217.74      224.97     23.45 o 
   3   4  14       50.56      108.47     26.82 o 
  -8   5  14       71.74       74.20     42.87 o 
  -7   5  14       70.98      116.20     17.73 o 
  -6   5  14        3.44       15.12      2.39 o 
  -5   5  14       56.89       59.08     15.45 o 
  -4   5  14       14.07       21.00     16.32 o 
  -3   5  14        1.53       36.77     13.87 o 
  -2   5  14       10.56        5.55     12.08 o 
  -1   5  14       12.34       29.16     35.14 o 
   0   5  14       23.68       57.45     25.46 o 
   1   5  14      147.82      140.04      6.37 o 
   2   5  14      105.82      133.43     26.66 o 
  -7   6  14      110.91      100.32      3.16 o 
  -6   6  14       60.55       54.73      4.35 o 
  -5   6  14      198.06      241.65     35.90 o 
  -4   6  14      104.39      125.23     10.77 o 
  -3   6  14      281.13      273.19     34.49 o 
  -2   6  14       66.62       63.56      7.86 o 
  -1   6  14      216.80      188.99     29.16 o 
   0   6  14       23.07       59.17     15.50 o 
   1   6  14      235.30      232.24      7.28 o 
  -7   7  14        0.28       42.22     21.22 o 
  -6   7  14       69.95       90.31     13.27 o 
  -5   7  14      268.61      258.08     30.14 o 
  -4   7  14       40.93       46.78     13.71 o 
  -3   7  14        3.93       60.82     35.47 o 
  -2   7  14       67.47       92.88     21.50 o 
  -1   7  14      227.00      251.88     26.93 o 
   0   7  14       66.43       65.93     31.66 o 
  -6   8  14       23.21       36.12      3.92 o 
  -5   8  14       30.06       85.41     38.41 o 
  -4   8  14      433.26      424.00     11.10 o 
  -3   8  14      152.01      170.06     12.62 o 
  -2   8  14      309.30      273.20      0.44 o 
  -1   8  14       16.66       35.51     22.40 o 
  -1 -11  15        4.31       24.21     18.20 o 
   0 -11  15        8.26       42.22      8.94 o 
   1 -11  15       13.42       41.28     20.94 o 
   2 -11  15       52.40       99.38     26.76 o 
  -3 -10  15       11.94       17.63      6.75 o 
  -2 -10  15      404.36      413.66     14.80 o 
  -1 -10  15      304.67      299.54     20.46 o 
   0 -10  15        9.98       12.70     14.96 o 
   1 -10  15      468.60      445.53     21.24 o 
   2 -10  15      354.81      353.35     20.17 o 
   3 -10  15        0.42       34.87     23.49 o 
  -4  -9  15      258.76      239.26     30.90 o 
  -3  -9  15       78.42      138.18     37.54 o 
  -2  -9  15        4.37       23.00     30.30 o 
  -1  -9  15        6.56       66.78     15.80 o 
   0  -9  15        0.54       35.02     22.63 o 
   1  -9  15        0.85        8.92     36.72 o 
   2  -9  15        2.01       53.06     11.87 o 
   3  -9  15       59.41       62.34     41.34 o 
  -5  -8  15       95.38      129.69     23.61 o 
  -4  -8  15        0.63       70.18     26.33 o 
  -3  -8  15      187.08      150.82      6.91 o 
  -2  -8  15      998.92      919.28     58.26 o 
  -1  -8  15      820.32      776.48     97.32 o 
   0  -8  15      445.43      504.31     46.73 o 
   1  -8  15     1472.62     1360.14     19.34 o 
   2  -8  15      310.17      309.92     18.88 o 
   3  -8  15        8.55       61.49     21.02 o 
   4  -8  15      154.57      142.00      8.88 o 
  -5  -7  15       54.03       51.25      6.09 o 
  -4  -7  15      470.89      448.26     11.53 o 
  -3  -7  15       56.03       87.49     12.19 o 
  -2  -7  15       18.48       15.25      2.06 o 
  -1  -7  15      103.49       96.07     13.00 o 
   0  -7  15       79.19       88.99      7.75 o 
   1  -7  15        0.01        9.98      4.16 o 
   2  -7  15       93.83       95.81     18.03 o 
   3  -7  15      455.98      427.52     11.71 o 
   4  -7  15       47.98       61.77     11.48 o 
  -6  -6  15      143.28      125.45      0.33 o 
  -5  -6  15       56.95       90.31     18.39 o 
  -4  -6  15       52.88       67.67     42.65 o 
  -3  -6  15      726.65      701.43      9.61 o 
  -2  -6  15      257.36      248.92     12.43 o 
  -1  -6  15       28.43       45.74     12.24 o 
   0  -6  15      525.79      526.91     14.50 o 
   1  -6  15      423.17      386.68      3.70 o 
   2  -6  15      346.31      296.90      5.25 o 
   3  -6  15       47.74       49.94     16.96 o 
   4  -6  15       91.46      123.68     17.84 o 
  -6  -5  15       35.32       63.32     21.98 o 
  -5  -5  15       34.75       36.45     26.00 o 
  -4  -5  15      321.58      289.74      8.98 o 
  -3  -5  15      149.30      150.38     14.09 o 
  -2  -5  15       49.52       80.87     16.48 o 
  -1  -5  15        0.45        0.00      1.30 o 
   0  -5  15       11.05       59.64     21.28 o 
   1  -5  15      144.52      156.89     10.94 o 
   2  -5  15      328.84      307.03    131.81 o 
   3  -5  15       50.42       59.84     28.38 o 
   4  -5  15       70.57      100.71     19.93 o 
  -7  -4  15       12.92       21.00     26.66 o 
  -6  -4  15        9.75       17.73     24.15 o 
  -5  -4  15      214.21      200.20     20.67 o 
  -4  -4  15       77.91      114.69     20.27 o 
  -3  -4  15      264.36      309.45     17.13 o 
  -2  -4  15      420.61      371.80      9.61 o 
  -1  -4  15       27.69       63.70     10.95 o 
   0  -4  15      580.85      547.68     10.61 o 
   1  -4  15      450.91      443.82     12.95 o 
   2  -4  15       13.04       25.58     29.27 o 
   3  -4  15      341.70      343.55     16.27 o 
   4  -4  15       36.32       39.06     12.19 o 
  -7  -3  15      147.50      137.74     16.32 o 
  -6  -3  15        8.67       74.86     24.15 o 
  -5  -3  15      390.03      361.10      6.85 o 
  -4  -3  15       90.63      121.24     15.03 o 
  -3  -3  15        1.15       28.19     11.80 o 
  -2  -3  15      260.82      251.85      7.64 o 
  -1  -3  15      138.83      151.50     21.50 o 
   0  -3  15        8.56       36.03     23.23 o 
   1  -3  15        0.45       19.01     10.41 o 
   2  -3  15      323.30      316.64     25.15 o 
   3  -3  15       96.46      116.83      7.29 o 
   4  -3  15       94.28      104.00     16.76 o 
  -7  -2  15      171.87      153.08     21.87 o 
  -6  -2  15      322.56      316.18      8.38 o 
  -5  -2  15       86.61       71.35     29.92 o 
  -4  -2  15      119.28      118.65     18.94 o 
  -3  -2  15      155.79      169.77     16.43 o 
  -2  -2  15        0.66        8.64      5.60 o 
  -1  -2  15        6.31       36.78      7.62 o 
   0  -2  15      112.09       95.81     26.00 o 
   1  -2  15       85.41      124.09     14.67 o 
   2  -2  15        8.46       12.23      1.30 o 
   3  -2  15      440.74      424.89     16.45 o 
   4  -2  15      310.91      281.11     29.21 o 
  -6  -1  15       95.68      116.09     19.37 o 
  -5  -1  15       97.29       95.89     21.17 o 
  -4  -1  15        0.20        2.43      3.52 o 
  -3  -1  15        3.92        9.58     16.33 o 
  -2  -1  15        0.07        4.71      4.23 o 
  -1  -1  15        2.91       23.16     17.55 o 
   0  -1  15       14.00       50.23     19.26 o 
   1  -1  15       32.43       63.03     28.29 o 
   2  -1  15      130.47      163.63     14.69 o 
   3  -1  15       31.26       54.29     13.06 o 
   4  -1  15      184.82      158.46     27.04 o 
  -6   0  15        1.37       13.78      1.58 o 
  -5   0  15       67.33      138.18     28.62 o 
  -4   0  15       79.95       73.35      3.61 o 
  -3   0  15      141.74      134.07     12.29 o 
  -2   0  15        2.53       41.39     15.95 o 
  -1   0  15      207.62      177.79      7.78 o 
   0   0  15       64.94       75.47     15.59 o 
   1   0  15       87.15       80.89     25.24 o 
   2   0  15       28.32       40.41     15.50 o 
   3   0  15      201.78      193.51     26.93 o 
   4   0  15       89.94      154.83     22.14 o 
  -6   1  15      138.48      140.14     10.12 o 
  -5   1  15       82.91      103.21     15.29 o 
  -4   1  15      132.01      161.75     13.82 o 
  -3   1  15      106.65      122.82     15.79 o 
  -2   1  15        1.01       17.73      8.62 o 
  -1   1  15      343.00      332.60     15.97 o 
   0   1  15      232.85      198.47     13.44 o 
   1   1  15      236.38      242.79     27.71 o 
   2   1  15      158.14      205.49     24.41 o 
   3   1  15      108.61      103.20      7.78 o 
  -6   2  15        0.26        1.41      2.39 o 
  -5   2  15      129.20      116.42     26.98 o 
  -4   2  15       85.62      100.68     24.79 o 
  -3   2  15       41.51       42.07      8.92 o 
  -2   2  15       41.95       40.32      2.49 o 
  -1   2  15      116.69      130.86     10.51 o 
   0   2  15      204.62      170.91      7.87 o 
   1   2  15       32.09       56.13     12.21 o 
   2   2  15       81.48      105.84     14.96 o 
   3   2  15        7.16       24.53     20.23 o 
  -7   3  15       38.46       41.24     21.22 o 
  -6   3  15      212.15      217.71     21.98 o 
  -4   3  15       17.85       19.12     12.45 o 
  -3   3  15       47.84       47.68      1.90 o 
  -2   3  15       49.38       50.52      2.28 o 
  -1   3  15       13.33       29.15      3.16 o 
   0   3  15      153.31      151.83      7.02 o 
   1   3  15      466.89      435.10     16.27 o 
   2   3  15       68.99      111.03     18.31 o 
  -7   4  15        7.29       21.76     35.25 o 
  -6   4  15       56.10       49.50     14.91 o 
  -5   4  15       15.09       33.73     32.31 o 
  -4   4  15        2.06       41.67     10.01 o 
  -2   4  15        3.27        7.69      6.26 o 
  -1   4  15        3.08        4.23      9.19 o 
   0   4  15       44.16       53.57     23.16 o 
   1   4  15       44.96       39.63     21.76 o 
   2   4  15        3.24       40.62     25.17 o 
  -7   5  15        2.94        4.68      3.48 o 
  -6   5  15        1.86       40.58     11.42 o 
  -5   5  15        4.59       39.06     21.33 o 
  -4   5  15        2.00        1.41      0.65 o 
  -3   5  15       15.12       32.97     17.73 o 
  -2   5  15        2.37        0.00      1.74 o 
  -1   5  15       49.22       73.89     16.43 o 
   0   5  15        0.56       32.95      9.08 o 
   1   5  15        0.41        7.71      7.94 o 
  -6   6  15        2.22        6.96     42.43 o 
  -5   6  15       50.22       80.40      9.47 o 
  -4   6  15       65.23       94.77     27.85 o 
  -3   6  15        0.00        0.76     30.36 o 
  -2   6  15       13.68       25.24     20.56 o 
  -1   6  15       54.60       53.37     23.28 o 
   0   6  15        1.20        3.40      5.55 o 
  -5   7  15        0.09        1.85     34.27 o 
  -4   7  15      218.83      199.76     24.15 o 
  -3   7  15       54.03       52.88     26.66 o 
  -2   7  15      157.58      169.51     31.77 o 
  -1 -10  16        5.47       64.49     14.78 o 
   0 -10  16      141.58      141.83     10.93 o 
  -3  -9  16       86.45      131.00     26.66 o 
  -2  -9  16       20.26       74.63     17.13 o 
  -1  -9  16        7.61       13.91     15.64 o 
   0  -9  16        2.85        6.85     16.32 o 
   1  -9  16        1.33       27.54     25.79 o 
   2  -9  16       22.16       38.13     27.74 o 
  -4  -8  16      174.00      171.69     39.71 o 
  -3  -8  16       57.95       59.95     11.10 o 
  -2  -8  16        1.05       35.29     13.31 o 
  -1  -8  16      369.42      363.40      3.61 o 
   0  -8  16      378.28      355.53     13.93 o 
   1  -8  16       34.28      112.63     27.74 o 
   2  -8  16      127.34      156.68     17.02 o 
  -4  -7  16       33.84       34.05     12.19 o 
  -3  -7  16        0.46        0.00      7.07 o 
  -2  -7  16        9.25       23.97     19.82 o 
  -1  -7  16       61.59       77.57     11.97 o 
   0  -7  16       38.11       62.87     28.34 o 
   1  -7  16       10.60       37.97     20.70 o 
   2  -7  16        1.95       23.11     21.83 o 
   3  -7  16       26.80       34.56      9.68 o 
  -5  -6  16      173.56      201.72     37.75 o 
  -4  -6  16      160.64      180.94     11.64 o 
  -3  -6  16       61.48       62.50     17.57 o 
  -2  -6  16      255.75      236.21     10.34 o 
  -1  -6  16      967.00      890.76     20.51 o 
   0  -6  16      251.10      294.11     21.11 o 
   1  -6  16       39.69       87.48     25.68 o 
   2  -6  16      122.39      162.09     14.82 o 
   3  -6  16      155.06      132.17     13.81 o 
  -6  -5  16       13.20       26.66     32.42 o 
  -5  -5  16        3.36       86.93     40.15 o 
  -4  -5  16       17.56       25.89     25.13 o 
  -3  -5  16       64.71       49.30      4.41 o 
  -2  -5  16      138.80      112.09     29.38 o 
  -1  -5  16       55.06       66.85     11.78 o 
   0  -5  16      116.54      119.96      7.56 o 
   1  -5  16       13.20       22.49      5.06 o 
   2  -5  16        2.60       42.06     17.99 o 
   3  -5  16        4.37       17.22     19.31 o 
  -6  -4  16       63.34       74.20      3.81 o 
  -5  -4  16      243.01      248.39     28.18 o 
  -4  -4  16      162.99      212.65     19.46 o 
  -3  -4  16        3.85        5.27      7.78 o 
  -2  -4  16      467.96      454.52     19.75 o 
  -1  -4  16      536.18      497.78      8.49 o 
   0  -4  16      180.23      200.30     39.60 o 
   1  -4  16      155.13      195.42     21.60 o 
   2  -4  16      380.64      367.23     30.08 o 
   3  -4  16      231.55      214.91     18.71 o 
  -6  -3  16      252.40      254.81     36.99 o 
  -5  -3  16        0.13       47.11     27.42 o 
  -4  -3  16       51.16       52.67      3.78 o 
  -3  -3  16       48.87       82.42     11.48 o 
  -2  -3  16       43.18       92.23     17.30 o 
  -1  -3  16        2.24       23.37      8.10 o 
   0  -3  16       54.70       61.71      3.36 o 
   1  -3  16       10.95        6.99      5.06 o 
   2  -3  16       55.15       82.23     20.62 o 
   3  -3  16      281.69      262.00     14.91 o 
  -6  -2  16      301.03      292.57     14.14 o 
  -5  -2  16       95.09      110.87     18.61 o 
  -4  -2  16      200.42      236.60     21.93 o 
  -3  -2  16        4.63       18.15     14.89 o 
  -2  -2  16      907.44      813.94     92.05 o 
  -1  -2  16      422.98      446.41     17.73 o 
   0  -2  16       77.35       96.38     18.88 o 
   1  -2  16      483.46      478.35     17.96 o 
   2  -2  16      241.66      234.62     13.33 o 
   3  -2  16      185.73      184.14     11.58 o 
  -6  -1  16       97.38      120.55     40.37 o 
  -5  -1  16       10.02       20.64     12.40 o 
  -4  -1  16       39.57       98.02     29.00 o 
  -3  -1  16       16.20       66.61     11.38 o 
  -2  -1  16       23.48       75.05     22.86 o 
  -1  -1  16        1.67       29.57      7.02 o 
   0  -1  16       75.96       83.20     21.33 o 
   1  -1  16        1.36       21.37     10.61 o 
   2  -1  16       16.21       40.63     38.95 o 
   3  -1  16      279.28      284.54     15.34 o 
  -5   0  16       70.44       92.31      7.13 o 
  -4   0  16       21.80       22.24      8.86 o 
  -3   0  16      126.04      129.39     14.91 o 
  -2   0  16      993.71      979.26     18.25 o 
  -1   0  16       95.14       90.03     35.25 o 
   0   0  16       20.35       37.62     23.56 o 
   1   0  16      132.29      142.44     15.83 o 
   2   0  16      126.54      165.08     18.29 o 
  -6   1  16        0.80        8.92     12.40 o 
  -5   1  16        8.85       93.03     42.22 o 
  -4   1  16       11.08       28.90     13.20 o 
  -3   1  16       27.62       95.64     31.12 o 
  -2   1  16        7.47       49.40     40.80 o 
  -1   1  16        7.42       26.71     15.23 o 
   0   1  16        6.18       19.37     29.27 o 
   1   1  16        0.63       40.44     26.55 o 
   2   1  16        0.42       48.85     11.79 o 
  -6   2  16        2.02       16.10     26.44 o 
  -5   2  16        6.24       64.85     35.25 o 
  -4   2  16       22.86       43.63      7.29 o 
  -3   2  16      489.29      495.95     50.16 o 
  -2   2  16      488.43      503.56     46.19 o 
  -1   2  16       90.82       79.26      5.77 o 
   0   2  16       15.04       24.04     12.89 o 
   1   2  16        0.87       44.29     33.78 o 
  -6   3  16        4.56       11.75      9.36 o 
  -5   3  16      102.55      122.84     13.27 o 
  -4   3  16        4.67       46.46     18.71 o 
  -3   3  16       22.28       41.37      7.78 o 
  -2   3  16      111.13      110.26     26.98 o 
  -1   3  16        4.01       18.21     13.47 o 
   0   3  16       71.41      106.67     15.72 o 
   1   3  16        0.81       14.52     19.64 o 
  -6   4  16       62.71       85.41     36.99 o 
  -4   4  16       15.17       44.83     38.95 o 
  -3   4  16      272.56      268.41     25.68 o 
  -2   4  16       34.99       61.53      8.81 o 
  -1   4  16        0.32       23.07     23.94 o 
   0   4  16      106.84      156.96     17.64 o 
  -5   5  16      157.53      179.52     32.42 o 
  -4   5  16       33.02      117.29     43.09 o 
  -3   5  16       21.71       83.67     39.06 o 
  -2   5  16        3.67       33.02     37.05 o 
  -1   5  16      106.93      129.91     20.56 o 
  -1  -8  17      144.66      150.11     19.12 o 
   0  -8  17      322.39      313.44     19.09 o 
  -3  -7  17       21.30       74.75     20.89 o 
  -2  -7  17        1.43       18.10     14.92 o 
  -1  -7  17        1.91       78.98     28.24 o 
   0  -7  17        0.98       27.29      9.96 o 
   1  -7  17       10.97       23.28     10.28 o 
  -4  -6  17       35.73       45.37     24.59 o 
  -3  -6  17      164.97      187.25     25.89 o 
  -2  -6  17       65.40       50.25      4.22 o 
  -1  -6  17       14.53       23.46      3.04 o 
   0  -6  17       82.44      103.35      8.00 o 
   1  -6  17      132.39      129.23     14.67 o 
  -4  -5  17       26.26       80.51     25.13 o 
  -3  -5  17        3.62       37.66     25.46 o 
  -2  -5  17      171.97      143.07      6.42 o 
  -1  -5  17       12.42       76.85     24.48 o 
   0  -5  17       32.05       33.30      3.03 o 
   1  -5  17        4.68       52.68     18.44 o 
   2  -5  17       59.98      104.99     24.76 o 
  -5  -4  17       13.03       35.47     42.43 o 
  -4  -4  17       78.40       83.34      6.96 o 
  -3  -4  17      391.60      337.62     31.93 o 
  -2  -4  17      176.92      178.51      9.37 o 
  -1  -4  17      184.55      215.64     16.84 o 
   0  -4  17      452.40      513.87     11.21 o 
   1  -4  17      195.88      194.03      6.13 o 
   2  -4  17       17.66       20.20     20.18 o 
  -5  -3  17      122.89      107.17      5.00 o 
  -4  -3  17       10.13       23.94     12.29 o 
  -3  -3  17        3.73       16.59      2.27 o 
  -2  -3  17       40.49       58.39      7.47 o 
  -1  -3  17       20.56       42.99     18.83 o 
   0  -3  17        0.93        4.31      9.78 o 
   1  -3  17       57.60       45.52     12.89 o 
   2  -3  17      172.37      183.16     13.76 o 
  -5  -2  17        0.08        0.22     41.56 o 
  -4  -2  17      125.73       92.47     16.93 o 
  -3  -2  17      501.28      488.97     19.22 o 
  -2  -2  17       37.27       50.14     28.56 o 
  -1  -2  17      558.63      485.16     25.89 o 
   0  -2  17      335.27      311.24      6.85 o 
   1  -2  17       53.31       57.75     10.00 o 
  -5  -1  17      110.76      123.38     42.00 o 
  -4  -1  17       13.40       17.90      7.58 o 
  -3  -1  17        1.05        4.13      4.62 o 
  -2  -1  17        6.21       30.20     14.96 o 
  -1  -1  17       15.10       17.90      4.77 o 
   0  -1  17        0.45       23.89     24.75 o 
   1  -1  17      153.96      148.16      5.00 o 
  -5   0  17       22.49       87.48     31.33 o 
  -4   0  17      161.44      173.40     18.05 o 
  -3   0  17      557.53      476.32     18.55 o 
  -2   0  17       48.06       45.36     17.39 o 
  -1   0  17      523.97      492.28     23.53 o 
   0   0  17      138.02      146.30     25.53 o 
   1   0  17        6.28       42.75     24.04 o 
  -5   1  17       49.33       90.41     26.55 o 
  -4   1  17       83.51      132.63     43.30 o 
  -3   1  17        1.59       30.66     15.53 o 
  -2   1  17        6.08       11.75     10.88 o 
  -1   1  17       64.45      108.68     15.80 o 
   0   1  17       25.95       67.85     24.86 o 
  -5   2  17      149.23      184.31     23.39 o 
  -4   2  17      162.87      229.25     41.67 o 
  -3   2  17        0.13       17.19     10.55 o 
  -2   2  17        2.69       17.30     22.85 o 
  -1   2  17      118.90      136.81     16.10 o 
   0   2  17      113.21      152.21     37.86 o 
  -4   3  17      144.48      146.99     24.37 o 
  -3   3  17       10.05       80.62     25.13 o 
  -2   3  17       21.26       19.65      5.37 o 
  -1   3  17      306.70      263.73     11.03 o 
  -2  -4  18      218.11      250.78     24.02 o 
  -1  -4  18      166.30      159.36     10.97 o 
  -3  -3  18       26.06       85.98     23.55 o 
  -2  -3  18       11.54       53.39     11.70 o 
  -1  -3  18        1.34        1.42      0.97 o 
  -3  -2  18       56.32      113.81     21.17 o 
  -2  -2  18      350.54      367.58     62.07 o 
  -1  -2  18       37.62       92.07     13.07 o 
  -3  -1  18        3.31       50.92     20.73 o 
  -2  -1  18        0.13        5.18      5.44 o 
  -1  -1  18        3.87       53.86     14.69 o 
                                                 
